# Supplementary material for: The cellular response to extracellular vesicles is dependent on their cell source and dose
Source: Sci Adv. 2023 Sep 1;9(35):eadh1168. doi: 10.1126/sciadv.adh1168 (PMC11629882; doi:10.1126/sciadv.adh1168)
Supplement: Supplementary file 3 — Tables S1 to S3 [file sciadv.adh1168_tables_s1_to_s3.zip]

Archive with 3 entries (3 files):
- adh1168_Table_S1.xlsx
- adh1168_Table_S2.xlsx
- adh1168_Table_S3.xlsx
