# Supplementary material for: The cellular response to extracellular vesicles is dependent on their cell source and dose
Source: Sci Adv. 2023 Sep 1;9(35):eadh1168. doi: 10.1126/sciadv.adh1168 (PMC11629882; doi:10.1126/sciadv.adh1168)
Supplement: Supplementary file 3 — Tables S1 to S3 [file sciadv.adh1168_tables_s1_to_s3.zip › adh1168_Table_S1.xlsx]

## Sheet: CommonlyRegulated5CellSources
Table 1. Genes regulated by ≥5 cell source EVs when comparing control cells at one dose
Down in 20 EV dose	Up in 20 EV dose	Down in 2e5 EV dose	Up in 2e5 Dose
ENSG00000134851	ENSG00000125148	ENSG00000151914	ENSG00000135074
ENSG00000081307	ENSG00000146197	ENSG00000167779	ENSG00000222041
ENSG00000256500	ENSG00000160613	ENSG00000171150	ENSG00000106366
ENSG00000078808	ENSG00000125691	ENSG00000174807	ENSG00000117152
ENSG00000117906	ENSG00000130255	ENSG00000185567	ENSG00000117525
ENSG00000126214	ENSG00000183853	ENSG00000103888	ENSG00000138814
ENSG00000170892	ENSG00000197061	ENSG00000105974	ENSG00000172965
ENSG00000235162	ENSG00000198840	ENSG00000122359	ENSG00000115541
ENSG00000067167	ENSG00000236824	ENSG00000124212	ENSG00000118181
ENSG00000108344	ENSG00000274012	ENSG00000124942	ENSG00000119335
ENSG00000125970	ENSG00000276168	ENSG00000162407	ENSG00000125148
ENSG00000143543	ENSG00000281255	ENSG00000225840	ENSG00000143977
ENSG00000159128	ENSG00000283029	ENSG00000107984	ENSG00000161960
ENSG00000163453		ENSG00000110723	ENSG00000197780
ENSG00000169902		ENSG00000138061	ENSG00000277957
ENSG00000175166		ENSG00000153071	ENSG00000280721
ENSG00000179632		ENSG00000154027	ENSG00000044574
ENSG00000198542		ENSG00000162576	ENSG00000086062
ENSG00000004142		ENSG00000179918	ENSG00000092820
ENSG00000022840		ENSG00000115738	ENSG00000099139
ENSG00000072778		ENSG00000116016	ENSG00000107796
ENSG00000079931		ENSG00000134294	ENSG00000108953
ENSG00000090060		ENSG00000144063	ENSG00000117519
ENSG00000090520		ENSG00000145022	ENSG00000128656
ENSG00000100075		ENSG00000147027	ENSG00000136603
ENSG00000103202		ENSG00000152137	ENSG00000143401
ENSG00000107372		ENSG00000157654	ENSG00000143933
ENSG00000113575		ENSG00000169908	ENSG00000144136
ENSG00000118508		ENSG00000189184	ENSG00000167601
ENSG00000120802		ENSG00000197006	ENSG00000170961
ENSG00000132612		ENSG00000241978	ENSG00000172115
ENSG00000138073		ENSG00000030582	ENSG00000173848
ENSG00000138600		ENSG00000064726	ENSG00000197061
ENSG00000145555		ENSG00000066279	ENSG00000198712
ENSG00000149600		ENSG00000072778	ENSG00000198727
ENSG00000156026		ENSG00000100219	ENSG00000198899
ENSG00000159346		ENSG00000103855	ENSG00000228253
ENSG00000162434		ENSG00000108828	ENSG00000011422
ENSG00000167779		ENSG00000119938	ENSG00000062716
ENSG00000171307		ENSG00000122557	ENSG00000079332
ENSG00000179918		ENSG00000131711	ENSG00000103489
ENSG00000184838		ENSG00000137409	ENSG00000114850
ENSG00000186395		ENSG00000137573	ENSG00000131236
ENSG00000197006		ENSG00000139842	ENSG00000168092
ENSG00000260914		ENSG00000148926	ENSG00000169045
ENSG00000263001		ENSG00000156508	ENSG00000169715
ENSG00000273345		ENSG00000156535	ENSG00000173207
ENSG00000010318		ENSG00000159251	ENSG00000180139
ENSG00000050393		ENSG00000160789	ENSG00000181467
ENSG00000064961		ENSG00000161010	ENSG00000212907
ENSG00000067113		ENSG00000161011	ENSG00000231500
ENSG00000077549		ENSG00000171345	ENSG00000248690
ENSG00000086289		ENSG00000178209
ENSG00000099624		ENSG00000179526
ENSG00000099901		ENSG00000198431
ENSG00000100219		ENSG00000198542
ENSG00000100991		ENSG00000198804
ENSG00000101084		ENSG00000229124
ENSG00000103479		ENSG00000233608
ENSG00000104388
ENSG00000105472
ENSG00000107281
ENSG00000107672
ENSG00000109743
ENSG00000116096
ENSG00000118523
ENSG00000120742
ENSG00000126254
ENSG00000127445
ENSG00000136950
ENSG00000138061
ENSG00000139289
ENSG00000143162
ENSG00000143889
ENSG00000149923
ENSG00000160214
ENSG00000161547
ENSG00000162576
ENSG00000162909
ENSG00000163162
ENSG00000163950
ENSG00000166923
ENSG00000167543
ENSG00000167657
ENSG00000167881
ENSG00000173917
ENSG00000174807
ENSG00000179091
ENSG00000179526
ENSG00000183160
ENSG00000185122
ENSG00000196839
ENSG00000197965
ENSG00000198171
ENSG00000198833
ENSG00000198954
ENSG00000214026
ENSG00000225921
ENSG00000233608
ENSG00000257453
ENSG00000266751
ENSG00000007376
ENSG00000037474
ENSG00000049860
ENSG00000050165
ENSG00000051128
ENSG00000057757
ENSG00000060971
ENSG00000070540
ENSG00000084636
ENSG00000084733
ENSG00000090487
ENSG00000101439
ENSG00000101447
ENSG00000101457
ENSG00000104472
ENSG00000104723
ENSG00000104853
ENSG00000106330
ENSG00000108511
ENSG00000109917
ENSG00000112576
ENSG00000114745
ENSG00000115884
ENSG00000119280
ENSG00000119333
ENSG00000119408
ENSG00000120910
ENSG00000122359
ENSG00000122705
ENSG00000125901
ENSG00000130748
ENSG00000131148
ENSG00000135916
ENSG00000136240
ENSG00000136770
ENSG00000137409
ENSG00000137962
ENSG00000139842
ENSG00000140157
ENSG00000141543
ENSG00000141696
ENSG00000141741
ENSG00000142871
ENSG00000145730
ENSG00000147457
ENSG00000147955
ENSG00000149380
ENSG00000151304
ENSG00000151552
ENSG00000152377
ENSG00000152492
ENSG00000157911
ENSG00000157916
ENSG00000160284
ENSG00000160888
ENSG00000165487
ENSG00000165996
ENSG00000166133
ENSG00000172315
ENSG00000173085
ENSG00000173540
ENSG00000174080
ENSG00000176890
ENSG00000177606
ENSG00000177666
ENSG00000181396
ENSG00000184254
ENSG00000184281
ENSG00000185236
ENSG00000187024
ENSG00000205138
ENSG00000213380
ENSG00000232729
ENSG00000239857
ENSG00000254230
ENSG00000259399
ENSG00000267598
ENSG00000011485
ENSG00000024048
ENSG00000049449
ENSG00000054611
ENSG00000062725
ENSG00000070047
ENSG00000072110
ENSG00000072401
ENSG00000076716
ENSG00000077713
ENSG00000081087
ENSG00000087088
ENSG00000087495
ENSG00000091542
ENSG00000093167
ENSG00000101596
ENSG00000102225
ENSG00000103249
ENSG00000105254
ENSG00000105281
ENSG00000105677
ENSG00000105983
ENSG00000106636
ENSG00000106638
ENSG00000108561
ENSG00000108588
ENSG00000108963
ENSG00000112335
ENSG00000113083
ENSG00000113368
ENSG00000115350
ENSG00000116237
ENSG00000117385
ENSG00000119820
ENSG00000120896
ENSG00000122557
ENSG00000125458
ENSG00000125826
ENSG00000125827
ENSG00000126216
ENSG00000128294
ENSG00000130204
ENSG00000131669
ENSG00000132199
ENSG00000132507
ENSG00000132522
ENSG00000134871
ENSG00000135480
ENSG00000135929
ENSG00000136156
ENSG00000136444
ENSG00000136463
ENSG00000136877
ENSG00000137692
ENSG00000137714
ENSG00000137817
ENSG00000140391
ENSG00000141698
ENSG00000143179
ENSG00000143643
ENSG00000143653
ENSG00000143774
ENSG00000145861
ENSG00000146242
ENSG00000146833
ENSG00000147642
ENSG00000148090
ENSG00000148672
ENSG00000149547
ENSG00000150977
ENSG00000151376
ENSG00000151617
ENSG00000153044
ENSG00000153714
ENSG00000155324
ENSG00000158270
ENSG00000158560
ENSG00000159658
ENSG00000159840
ENSG00000161011
ENSG00000163040
ENSG00000163171
ENSG00000163702
ENSG00000163719
ENSG00000164008
ENSG00000168140
ENSG00000168297
ENSG00000169230
ENSG00000169692
ENSG00000170275
ENSG00000170745
ENSG00000171867
ENSG00000172725
ENSG00000174574
ENSG00000175274
ENSG00000175592
ENSG00000182154
ENSG00000182551
ENSG00000182809
ENSG00000184164
ENSG00000184371
ENSG00000185022
ENSG00000186283
ENSG00000186298
ENSG00000186480
ENSG00000188690
ENSG00000205581
ENSG00000213347
ENSG00000214455
ENSG00000224877
ENSG00000227220
ENSG00000255252
ENSG00000259583
ENSG00000259773
ENSG00000275719
ENSG00000281415
