# Supplementary material for: The cellular response to extracellular vesicles is dependent on their cell source and dose
Source: Sci Adv. 2023 Sep 1;9(35):eadh1168. doi: 10.1126/sciadv.adh1168 (PMC11629882; doi:10.1126/sciadv.adh1168)
Supplement: Supplementary file 3 — Tables S1 to S3 [file sciadv.adh1168_tables_s1_to_s3.zip › adh1168_Table_S2.xlsx]

## Sheet: Sheet1
Table 2. Genes upregulated in fibroblasts by EVs from different cell lines at two different doses.
Cord blood MSC	Bone marrow MSC	Whaton's jelly MSC	BJ-5ta	HUVEC	Panc-1	HEK293 freestyle	HEK293T	HUAC	CAP	THP1	Jurkat
ENSG00000066136	ENSG00000166224	ENSG00000117152	ENSG00000143549	ENSG00000114554	ENSG00000177954	ENSG00000113048	ENSG00000075618	ENSG00000189337	ENSG00000155850	ENSG00000146197	ENSG00000168528
ENSG00000117152	ENSG00000161888	ENSG00000138078	ENSG00000182004	ENSG00000078140	ENSG00000236824	ENSG00000144136	ENSG00000116809	ENSG00000172339	ENSG00000002746	ENSG00000104368	ENSG00000183853
ENSG00000158615	ENSG00000198712	ENSG00000236824	ENSG00000143933	ENSG00000146197	ENSG00000222041	ENSG00000125148	ENSG00000187942	ENSG00000121481	ENSG00000132436	ENSG00000074416	ENSG00000137309
ENSG00000181061	ENSG00000228253	ENSG00000135940	ENSG00000143977	ENSG00000106366	ENSG00000135940	ENSG00000198840	ENSG00000169213	ENSG00000182004	ENSG00000148356	ENSG00000006327	ENSG00000104728
ENSG00000164163	ENSG00000212907	ENSG00000197061	ENSG00000280721	ENSG00000177700	ENSG00000172428	ENSG00000135974	ENSG00000229989	ENSG00000152518	ENSG00000125148	ENSG00000125148	ENSG00000213145
ENSG00000136942	ENSG00000197780	ENSG00000146197	ENSG00000222041	ENSG00000245532	ENSG00000074416	ENSG00000104368	ENSG00000143799	ENSG00000236824	ENSG00000198081	ENSG00000138778	ENSG00000257341
ENSG00000026103	ENSG00000134198	ENSG00000167034	ENSG00000135940	ENSG00000011114	ENSG00000186468	ENSG00000136870	ENSG00000169604	ENSG00000177646	ENSG00000180257	ENSG00000154188	ENSG00000125148
ENSG00000110344	ENSG00000163811	ENSG00000170961	ENSG00000115541	ENSG00000125148	ENSG00000164405	ENSG00000165650	ENSG00000178035	ENSG00000114656	ENSG00000117152	ENSG00000173848	ENSG00000167526
ENSG00000004700	ENSG00000197557	ENSG00000142089	ENSG00000065518	ENSG00000124795	ENSG00000164587	ENSG00000169715	ENSG00000170854	ENSG00000187695	ENSG00000163811	ENSG00000140718	ENSG00000125691
ENSG00000136159	ENSG00000247626	ENSG00000085733	ENSG00000164032	ENSG00000142669	ENSG00000197061	ENSG00000261061	ENSG00000109756	ENSG00000122068	ENSG00000173848	ENSG00000154945	ENSG00000198695
ENSG00000283029	ENSG00000087008	ENSG00000105640	ENSG00000083720	ENSG00000188643	ENSG00000231500	ENSG00000154945	ENSG00000111850	ENSG00000170522	ENSG00000148943	ENSG00000248527	ENSG00000177697
ENSG00000276168	ENSG00000138814	ENSG00000100097	ENSG00000155329	ENSG00000034510	ENSG00000137288	ENSG00000101146	ENSG00000169976	ENSG00000153147	ENSG00000125691	ENSG00000070831	ENSG00000185883
ENSG00000281255	ENSG00000155850	ENSG00000244509	ENSG00000164587	ENSG00000135940	ENSG00000146197	ENSG00000177954	ENSG00000070756	ENSG00000151612	ENSG00000259943	ENSG00000126698	ENSG00000128283
ENSG00000104164	ENSG00000196923	ENSG00000198712	ENSG00000197061	ENSG00000168137	ENSG00000203760	ENSG00000181061	ENSG00000136875	ENSG00000134058	ENSG00000084676	ENSG00000131236	ENSG00000121390
ENSG00000125148	ENSG00000106211	ENSG00000163811	ENSG00000231500	ENSG00000170961	ENSG00000241468	ENSG00000235288	ENSG00000139405	ENSG00000224032	ENSG00000170485	ENSG00000169213	ENSG00000279059
ENSG00000169715	ENSG00000086062	ENSG00000138398	ENSG00000112695	ENSG00000142089	ENSG00000090266	ENSG00000163818	ENSG00000136158	ENSG00000197061	ENSG00000115107	ENSG00000122406	ENSG00000104886
ENSG00000117395	ENSG00000107957	ENSG00000109606	ENSG00000241468	ENSG00000186166	ENSG00000136942	ENSG00000174007	ENSG00000140553	ENSG00000146197	ENSG00000197557	ENSG00000117525	ENSG00000197961
ENSG00000183291	ENSG00000166471	ENSG00000164611	ENSG00000164761	ENSG00000105640	ENSG00000107937	ENSG00000113407	ENSG00000267047	ENSG00000048544	ENSG00000178038	ENSG00000197780	ENSG00000161888
ENSG00000197956	ENSG00000165434	ENSG00000106366	ENSG00000170961	ENSG00000105193	ENSG00000165632	ENSG00000113597	ENSG00000126368	ENSG00000277443	ENSG00000164087	ENSG00000160818	ENSG00000142227
ENSG00000189171	ENSG00000160613	ENSG00000107338	ENSG00000165264	ENSG00000177954	ENSG00000272734	ENSG00000122862	ENSG00000006282	ENSG00000106628	ENSG00000163931	ENSG00000143222	ENSG00000210151
ENSG00000177954	ENSG00000150401	ENSG00000044574	ENSG00000099139	ENSG00000222041	ENSG00000148671	ENSG00000283029	ENSG00000183691	ENSG00000013374	ENSG00000170854	ENSG00000117152	ENSG00000144136
ENSG00000116857	ENSG00000137801	ENSG00000166224	ENSG00000136942	ENSG00000172965	ENSG00000273413	ENSG00000276168	ENSG00000176108	ENSG00000235453	ENSG00000243701	ENSG00000143977	ENSG00000134996
ENSG00000232679	ENSG00000125148	ENSG00000277957	ENSG00000044574	ENSG00000109519	ENSG00000177700	ENSG00000281255	ENSG00000169727	ENSG00000203396	ENSG00000114554	ENSG00000115541	ENSG00000260565
ENSG00000171863	ENSG00000169715	ENSG00000161960	ENSG00000151465	ENSG00000164405	ENSG00000196465	ENSG00000280102	ENSG00000079999	ENSG00000169155	ENSG00000113048	ENSG00000270757	ENSG00000068097
ENSG00000143947	ENSG00000167601	ENSG00000264772	ENSG00000228302	ENSG00000197061	ENSG00000092841	ENSG00000274012	ENSG00000099203	ENSG00000207468	ENSG00000111801	ENSG00000144580	ENSG00000173848
ENSG00000143977	ENSG00000125835	ENSG00000130309	ENSG00000180139	ENSG00000213719	ENSG00000213741	ENSG00000257267	ENSG00000198551	ENSG00000175274	ENSG00000112763	ENSG00000181061	ENSG00000157350
ENSG00000135940	ENSG00000117318	ENSG00000124217	ENSG00000214063	ENSG00000231500	ENSG00000283029		ENSG00000198182	ENSG00000184743	ENSG00000111850	ENSG00000235288
ENSG00000071082	ENSG00000131236	ENSG00000119335	ENSG00000148925	ENSG00000112695	ENSG00000276168		ENSG00000142227	ENSG00000185896	ENSG00000104368	ENSG00000144848
ENSG00000197756	ENSG00000117395	ENSG00000125148	ENSG00000165916	ENSG00000241468	ENSG00000281255		ENSG00000100029	ENSG00000213928	ENSG00000107957	ENSG00000114023
ENSG00000114391	ENSG00000117525	ENSG00000142227	ENSG00000176340	ENSG00000248690	ENSG00000140264		ENSG00000100297	ENSG00000283029	ENSG00000255823	ENSG00000145147
ENSG00000065518	ENSG00000117152	ENSG00000228253	ENSG00000085733	ENSG00000278615	ENSG00000141552		ENSG00000189060	ENSG00000276168	ENSG00000160613	ENSG00000078140
ENSG00000182899	ENSG00000222041	ENSG00000198899	ENSG00000118363	ENSG00000162194	ENSG00000130255		ENSG00000100226	ENSG00000281255	ENSG00000123374	ENSG00000138814
ENSG00000163682	ENSG00000135940	ENSG00000117395	ENSG00000186166	ENSG00000118181	ENSG00000186010		ENSG00000102226	ENSG00000280102	ENSG00000103647	ENSG00000135074
ENSG00000164024	ENSG00000172965	ENSG00000116489	ENSG00000118181	ENSG00000126226	ENSG00000258674		ENSG00000157881	ENSG00000274012	ENSG00000259343	ENSG00000164611
ENSG00000109475	ENSG00000173905	ENSG00000162819	ENSG00000197728	ENSG00000129559	ENSG00000125743		ENSG00000117318	ENSG00000128944	ENSG00000169715	ENSG00000169045
ENSG00000113387	ENSG00000135074	ENSG00000143933	ENSG00000120820	ENSG00000165502	ENSG00000100097		ENSG00000117519	ENSG00000171241	ENSG00000124243	ENSG00000124783
ENSG00000145592	ENSG00000169045	ENSG00000222041	ENSG00000122026	ENSG00000119705	ENSG00000187608		ENSG00000265808	ENSG00000261177	ENSG00000154721	ENSG00000112695
ENSG00000164405	ENSG00000106366	ENSG00000144136	ENSG00000132963	ENSG00000182117	ENSG00000117395		ENSG00000143401	ENSG00000215067	ENSG00000158164	ENSG00000146263
ENSG00000164587	ENSG00000095380	ENSG00000135074	ENSG00000104129	ENSG00000103035	ENSG00000188643		ENSG00000143420	ENSG00000173818	ENSG00000210077	ENSG00000189043
ENSG00000197061	ENSG00000044574	ENSG00000169045	ENSG00000140264	ENSG00000108953	ENSG00000173207		ENSG00000173207	ENSG00000206418	ENSG00000116698	ENSG00000256646
ENSG00000198755	ENSG00000119335	ENSG00000112312	ENSG00000006327	ENSG00000277957	ENSG00000071082		ENSG00000136628	ENSG00000130816	ENSG00000135940	ENSG00000106144
ENSG00000012660	ENSG00000180139	ENSG00000092820	ENSG00000125148	ENSG00000161960	ENSG00000172965		ENSG00000143761	ENSG00000170906	ENSG00000245958	ENSG00000147604
ENSG00000013375	ENSG00000107796	ENSG00000104368	ENSG00000187193	ENSG00000125691	ENSG00000182899		ENSG00000163811	ENSG00000197586	ENSG00000145592	ENSG00000170961
ENSG00000172115	ENSG00000076685	ENSG00000248690	ENSG00000108953	ENSG00000126267	ENSG00000169020		ENSG00000222041	ENSG00000101040	ENSG00000104689	ENSG00000135046
ENSG00000106153	ENSG00000085733	ENSG00000173848	ENSG00000108518	ENSG00000125743	ENSG00000109475		ENSG00000155438	ENSG00000077942	ENSG00000185728	ENSG00000134996
ENSG00000147586	ENSG00000168092	ENSG00000079332	ENSG00000108515	ENSG00000244509	ENSG00000170153		ENSG00000119004	ENSG00000068354	ENSG00000164761	ENSG00000099139
ENSG00000156482	ENSG00000006327	ENSG00000152520	ENSG00000129235	ENSG00000198712	ENSG00000145592		ENSG00000176142	ENSG00000210107	ENSG00000136942	ENSG00000044574
ENSG00000245970	ENSG00000183688	ENSG00000103489	ENSG00000161960	ENSG00000198899	ENSG00000177556		ENSG00000169760	ENSG00000210176	ENSG00000181649	ENSG00000119335
ENSG00000147669	ENSG00000108953	ENSG00000132475	ENSG00000204316	ENSG00000212907	ENSG00000160932		ENSG00000214160	ENSG00000210184	ENSG00000245522	ENSG00000107937
ENSG00000156795	ENSG00000108518	ENSG00000167601	ENSG00000267426	ENSG00000198886	ENSG00000136908		ENSG00000138814	ENSG00000175130	ENSG00000146670	ENSG00000151465
ENSG00000197646	ENSG00000108515	ENSG00000087586	ENSG00000130255	ENSG00000198727	ENSG00000108179		ENSG00000059691	ENSG00000198890	ENSG00000149806	ENSG00000079332
ENSG00000123975	ENSG00000176108	ENSG00000212907	ENSG00000267740	ENSG00000117152	ENSG00000149806		ENSG00000211445	ENSG00000177954	ENSG00000149591	ENSG00000085063
ENSG00000138326	ENSG00000099860	ENSG00000198727	ENSG00000174886	ENSG00000116750	ENSG00000123349		ENSG00000249035	ENSG00000117143	ENSG00000135480	ENSG00000196611
ENSG00000173915	ENSG00000197961	ENSG00000143977	ENSG00000105519	ENSG00000091409	ENSG00000111775		ENSG00000164466	ENSG00000143771	ENSG00000213614	ENSG00000255663
ENSG00000110700	ENSG00000198551	ENSG00000280721	ENSG00000087586	ENSG00000138668	ENSG00000273173		ENSG00000124766	ENSG00000162928	ENSG00000103489	ENSG00000118181
ENSG00000149806	ENSG00000100284	ENSG00000119004	ENSG00000184900	ENSG00000138814	ENSG00000168970		ENSG00000112312	ENSG00000143977	ENSG00000157350	ENSG00000111716
ENSG00000149273		ENSG00000181467	ENSG00000240972	ENSG00000153914	ENSG00000006327		ENSG00000204536	ENSG00000280721	ENSG00000176014	ENSG00000139278
ENSG00000160613		ENSG00000138814	ENSG00000218537	ENSG00000120253	ENSG00000159199		ENSG00000057663	ENSG00000222041	ENSG00000265681	ENSG00000281344
ENSG00000186166		ENSG00000137309	ENSG00000100097	ENSG00000147586	ENSG00000070495		ENSG00000112339	ENSG00000118257	ENSG00000221983	ENSG00000122026
ENSG00000118181		ENSG00000148153	ENSG00000100138	ENSG00000276418	ENSG00000127540		ENSG00000172115	ENSG00000197756	ENSG00000105193	ENSG00000102580
ENSG00000088986		ENSG00000175592	ENSG00000101911	ENSG00000164761	ENSG00000099800		ENSG00000002746	ENSG00000144580	ENSG00000011422	ENSG00000165502
ENSG00000122026		ENSG00000168092	ENSG00000198840	ENSG00000151923	ENSG00000105640		ENSG00000106366	ENSG00000131381	ENSG00000178386	ENSG00000100526
ENSG00000126226		ENSG00000118181	ENSG00000212907	ENSG00000131470	ENSG00000126267		ENSG00000106144	ENSG00000181061	ENSG00000124228	ENSG00000081181
ENSG00000198805		ENSG00000006327	ENSG00000276171	ENSG00000108424	ENSG00000161281		ENSG00000196511	ENSG00000164051	ENSG00000087586	ENSG00000119718
ENSG00000213741		ENSG00000108953	ENSG00000173436	ENSG00000108854	ENSG00000105193		ENSG00000120885	ENSG00000232112	ENSG00000069998	ENSG00000119705
ENSG00000278771		ENSG00000131470	ENSG00000270136	ENSG00000141429	ENSG00000083845		ENSG00000155096	ENSG00000244380	ENSG00000100003	ENSG00000182718
ENSG00000280102		ENSG00000154945	ENSG00000142676	ENSG00000162545	ENSG00000171858		ENSG00000156795	ENSG00000113811	ENSG00000114850	ENSG00000103021
ENSG00000274012		ENSG00000262967	ENSG00000180098	ENSG00000132780	ENSG00000251357		ENSG00000014164	ENSG00000173905	ENSG00000170961	ENSG00000131153
ENSG00000183648		ENSG00000167747	ENSG00000168653	ENSG00000173207	ENSG00000240972		ENSG00000095380	ENSG00000182899	ENSG00000139926	ENSG00000108953
ENSG00000260565		ENSG00000183741	ENSG00000117450	ENSG00000169905	ENSG00000218537		ENSG00000122870	ENSG00000109519	ENSG00000106366	ENSG00000173812
ENSG00000134419			ENSG00000173660	ENSG00000116667	ENSG00000100387		ENSG00000079332	ENSG00000164032	ENSG00000137801	ENSG00000108424
ENSG00000129235			ENSG00000081870	ENSG00000143977	ENSG00000142227		ENSG00000122882	ENSG00000245322		ENSG00000262967
ENSG00000263809			ENSG00000174021	ENSG00000115541	ENSG00000116489		ENSG00000107796	ENSG00000109475		ENSG00000167601
ENSG00000161970			ENSG00000122406	ENSG00000144580	ENSG00000181061		ENSG00000076685	ENSG00000113387		ENSG00000124217
ENSG00000198242			ENSG00000134248	ENSG00000135074	ENSG00000119335		ENSG00000175213	ENSG00000113407		ENSG00000159140
ENSG00000125691			ENSG00000188643	ENSG00000164611	ENSG00000198712		ENSG00000149182	ENSG00000123219		ENSG00000184983
ENSG00000131469			ENSG00000177954	ENSG00000147454	ENSG00000228253		ENSG00000175634	ENSG00000186468		ENSG00000205542
ENSG00000172809			ENSG00000213058	ENSG00000099139	ENSG00000212907		ENSG00000167797	ENSG00000153037		ENSG00000123131
ENSG00000215472			ENSG00000171863	ENSG00000119335	ENSG00000198727		ENSG00000166266	ENSG00000164405		ENSG00000147224
ENSG00000265681			ENSG00000243147	ENSG00000122861	ENSG00000117152		ENSG00000136122	ENSG00000164587		ENSG00000198763
ENSG00000091157			ENSG00000273269	ENSG00000136158	ENSG00000145050		ENSG00000102580	ENSG00000164611		ENSG00000198712
ENSG00000127540			ENSG00000236824	ENSG00000103121	ENSG00000163739		ENSG00000197776	ENSG00000231500		ENSG00000228253
ENSG00000130255			ENSG00000143947	ENSG00000167601	ENSG00000112695		ENSG00000100526	ENSG00000112695		ENSG00000198899
ENSG00000161281			ENSG00000144034	ENSG00000011422	ENSG00000106366		ENSG00000126787	ENSG00000013375		ENSG00000198938
ENSG00000105193			ENSG00000186854	ENSG00000125356	ENSG00000248690		ENSG00000100722	ENSG00000106399		ENSG00000212907
ENSG00000105372			ENSG00000034510		ENSG00000044574		ENSG00000173867	ENSG00000172115		ENSG00000198886
ENSG00000063177			ENSG00000168894		ENSG00000185885		ENSG00000006327	ENSG00000106355		ENSG00000198786
ENSG00000170889			ENSG00000071082		ENSG00000142089		ENSG00000131652	ENSG00000256646		ENSG00000198695
ENSG00000171858			ENSG00000172965		ENSG00000119705		ENSG00000166851	ENSG00000106588		ENSG00000198727
ENSG00000198918			ENSG00000077380		ENSG00000165949		ENSG00000102900	ENSG00000105793		ENSG00000164587
ENSG00000171155			ENSG00000270757		ENSG00000125148		ENSG00000103021	ENSG00000241468		ENSG00000095380
ENSG00000198840			ENSG00000119013		ENSG00000169715		ENSG00000102898	ENSG00000106028		ENSG00000168653
ENSG00000142676			ENSG00000197756		ENSG00000277957		ENSG00000127774	ENSG00000147586		ENSG00000177954
ENSG00000173207			ENSG00000172428		ENSG00000161960		ENSG00000277957	ENSG00000276418		ENSG00000173207
ENSG00000158710			ENSG00000254999		ENSG00000264772		ENSG00000267261	ENSG00000156802		ENSG00000169905
ENSG00000143933			ENSG00000170860		ENSG00000239672		ENSG00000108774	ENSG00000099139		ENSG00000144136
ENSG00000034510			ENSG00000164051		ENSG00000229833		ENSG00000131470	ENSG00000241697		ENSG00000164405
ENSG00000128656			ENSG00000232112		ENSG00000131236		ENSG00000204316	ENSG00000148343		ENSG00000127922
ENSG00000115541			ENSG00000244380		ENSG00000117525		ENSG00000074842	ENSG00000173915		ENSG00000248690
ENSG00000169429			ENSG00000114391		ENSG00000197780		ENSG00000123136	ENSG00000107960		ENSG00000111639
ENSG00000186468			ENSG00000114850		ENSG00000143401		ENSG00000177191	ENSG00000165646		ENSG00000161960
ENSG00000231500			ENSG00000136522		ENSG00000143977		ENSG00000267508	ENSG00000165650		ENSG00000101019
ENSG00000112695			ENSG00000182899		ENSG00000115541		ENSG00000142552	ENSG00000134809		ENSG00000244509
ENSG00000169976			ENSG00000169020		ENSG00000232112		ENSG00000087586	ENSG00000137492
ENSG00000132432			ENSG00000249784		ENSG00000181467		ENSG00000101158	ENSG00000186166
ENSG00000105825			ENSG00000163682		ENSG00000138814		ENSG00000100284	ENSG00000118181
ENSG00000091127			ENSG00000163633		ENSG00000169045		ENSG00000189306	ENSG00000123349
ENSG00000008988			ENSG00000245322		ENSG00000172115		ENSG00000165169	ENSG00000197728
ENSG00000148158			ENSG00000109475		ENSG00000170961		ENSG00000147224	ENSG00000139278
ENSG00000239665			ENSG00000164096		ENSG00000196150		ENSG00000198727	ENSG00000111615
ENSG00000162298			ENSG00000113387		ENSG00000086062		ENSG00000168528	ENSG00000184752
ENSG00000173120			ENSG00000145592		ENSG00000170681		ENSG00000118961	ENSG00000213741
ENSG00000149591			ENSG00000134056		ENSG00000079332		ENSG00000164362	ENSG00000165502
ENSG00000167283			ENSG00000127184		ENSG00000118181		ENSG00000113407	ENSG00000134001
ENSG00000229117			ENSG00000169567		ENSG00000132963		ENSG00000155850	ENSG00000119707
ENSG00000139926			ENSG00000164405		ENSG00000108953		ENSG00000196923	ENSG00000119705
ENSG00000258653			ENSG00000184840		ENSG00000105185		ENSG00000092820	ENSG00000182117
ENSG00000119705			ENSG00000265818		ENSG00000198899		ENSG00000173848	ENSG00000182774
ENSG00000137818			ENSG00000124802				ENSG00000107957	ENSG00000217555
ENSG00000182774			ENSG00000277443				ENSG00000125148	ENSG00000258472
ENSG00000244045			ENSG00000203760				ENSG00000142149	ENSG00000125691
ENSG00000239672			ENSG00000120265				ENSG00000117525	ENSG00000131469
ENSG00000132475			ENSG00000231760				ENSG00000116750	ENSG00000161647
ENSG00000163597			ENSG00000106399				ENSG00000128656	ENSG00000239672
ENSG00000070495			ENSG00000189043				ENSG00000135074	ENSG00000172809
ENSG00000267059			ENSG00000106355				ENSG00000146197	ENSG00000167088
ENSG00000267740			ENSG00000132432				ENSG00000044574	ENSG00000257267
ENSG00000174886			ENSG00000127920				ENSG00000180139	ENSG00000215472
ENSG00000221983			ENSG00000128534				ENSG00000110660	ENSG00000130255
ENSG00000159882			ENSG00000243317				ENSG00000140320	ENSG00000105185
ENSG00000125743			ENSG00000239039				ENSG00000182054	ENSG00000125743
ENSG00000142534			ENSG00000008988				ENSG00000170638	ENSG00000175063
ENSG00000108107			ENSG00000147604				ENSG00000123562	ENSG00000124228
ENSG00000125995			ENSG00000154582					ENSG00000171858
ENSG00000124172			ENSG00000133740					ENSG00000100097
ENSG00000100138			ENSG00000176731					ENSG00000184983
ENSG00000184983			ENSG00000156467					ENSG00000093000
ENSG00000116809			ENSG00000254224					ENSG00000241343
ENSG00000168389			ENSG00000156482					ENSG00000125356
ENSG00000117525			ENSG00000245970					ENSG00000127418
ENSG00000137992			ENSG00000164919					ENSG00000004700
ENSG00000160818			ENSG00000120533					ENSG00000116747
ENSG00000106366			ENSG00000123975					ENSG00000118193
ENSG00000086062			ENSG00000106803					ENSG00000136603
ENSG00000233695			ENSG00000203396					ENSG00000138814
ENSG00000103187			ENSG00000136810					ENSG00000138778
			ENSG00000165629					ENSG00000113648
			ENSG00000122873					ENSG00000169045
			ENSG00000096746					ENSG00000112308
			ENSG00000138326					ENSG00000112759
			ENSG00000148835					ENSG00000146263
			ENSG00000173915					ENSG00000248690
			ENSG00000148834					ENSG00000099810
			ENSG00000166441					ENSG00000119335
			ENSG00000110700					ENSG00000239306
			ENSG00000149100					ENSG00000168092
			ENSG00000134825					ENSG00000123374
			ENSG00000173486					ENSG00000134490
			ENSG00000110852					ENSG00000254858
			ENSG00000111196					ENSG00000104824
			ENSG00000229117					ENSG00000167601
			ENSG00000139343					ENSG00000244509
			ENSG00000111229					ENSG00000101911
			ENSG00000111237					ENSG00000228253
			ENSG00000089009					ENSG00000212907
			ENSG00000088986					ENSG00000070831
			ENSG00000189403					ENSG00000172965
			ENSG00000151287					ENSG00000103121
			ENSG00000172590					ENSG00000117525
			ENSG00000213741					ENSG00000116489
			ENSG00000165502					ENSG00000135074
			ENSG00000139926					ENSG00000079332
			ENSG00000100632					ENSG00000131470
			ENSG00000133983					ENSG00000171466
			ENSG00000258644					ENSG00000198712
			ENSG00000119705					ENSG00000198727
			ENSG00000183648
			ENSG00000156411
			ENSG00000128463
			ENSG00000140319
			ENSG00000185088
			ENSG00000237550
			ENSG00000182774
			ENSG00000260836
			ENSG00000007516
			ENSG00000134419
			ENSG00000263809
			ENSG00000161970
			ENSG00000198242
			ENSG00000264577
			ENSG00000125691
			ENSG00000131469
			ENSG00000239672
			ENSG00000011052
			ENSG00000062716
			ENSG00000172809
			ENSG00000188612
			ENSG00000141552
			ENSG00000206418
			ENSG00000167088
			ENSG00000257267
			ENSG00000215472
			ENSG00000265681
			ENSG00000127540
			ENSG00000229833
			ENSG00000268400
			ENSG00000198258
			ENSG00000221983
			ENSG00000126267
			ENSG00000105193
			ENSG00000204941
			ENSG00000267216
			ENSG00000283103
			ENSG00000244687
			ENSG00000124208
			ENSG00000101132
			ENSG00000124172
			ENSG00000101166
			ENSG00000171858
			ENSG00000154723
			ENSG00000223768
			ENSG00000100387
			ENSG00000184983
			ENSG00000205542
			ENSG00000102309
			ENSG00000131174
			ENSG00000241343
			ENSG00000257529
			ENSG00000198918
			ENSG00000125356
			ENSG00000198692
			ENSG00000210107
			ENSG00000210117
			ENSG00000210127
			ENSG00000210135
			ENSG00000210140
			ENSG00000210144
			ENSG00000210151
			ENSG00000198938
			ENSG00000210176
			ENSG00000210184
			ENSG00000210194
			ENSG00000210196
			ENSG00000009780
			ENSG00000143401
			ENSG00000138814
			ENSG00000119335
			ENSG00000107937
			ENSG00000107796
			ENSG00000168092
			ENSG00000132475
			ENSG00000197961
			ENSG00000167601
			ENSG00000125743
			ENSG00000244509
			ENSG00000198712
			ENSG00000198727
			ENSG00000183520
			ENSG00000117519
			ENSG00000198856
			ENSG00000152348
			ENSG00000166710
			ENSG00000198899
			ENSG00000070831
			ENSG00000117395
			ENSG00000117525
			ENSG00000197780
			ENSG00000116489
			ENSG00000160818
			ENSG00000117152
			ENSG00000115514
			ENSG00000181467
			ENSG00000213186
			ENSG00000073803
			ENSG00000109133
			ENSG00000164466
			ENSG00000169045
			ENSG00000124783
			ENSG00000112763
			ENSG00000146109
			ENSG00000106537
			ENSG00000127922
			ENSG00000106366
			ENSG00000167034
			ENSG00000147586
			ENSG00000276418
			ENSG00000099810
			ENSG00000086062
			ENSG00000079332
			ENSG00000180817
			ENSG00000166224
			ENSG00000168002
			ENSG00000123349
			ENSG00000139278
			ENSG00000173588
			ENSG00000111775
			ENSG00000092068
			ENSG00000100526
			ENSG00000169715
			ENSG00000102898
			ENSG00000157350
			ENSG00000277957
			ENSG00000159199
			ENSG00000101608
			ENSG00000130332
			ENSG00000198551
			ENSG00000173418
			ENSG00000100003
			ENSG00000249590
			ENSG00000228253
			ENSG00000198886
