# Supplementary material for: The cellular response to extracellular vesicles is dependent on their cell source and dose
Source: Sci Adv. 2023 Sep 1;9(35):eadh1168. doi: 10.1126/sciadv.adh1168 (PMC11629882; doi:10.1126/sciadv.adh1168)
Supplement: Supplementary file 3 — Tables S1 to S3 [file sciadv.adh1168_tables_s1_to_s3.zip › adh1168_Table_S3.xlsx]

## Sheet: Sheet1
Table 3. Genes downregulated in fibroblasts by EVs from different cell lines at two different doses.
Cord blood MSC	Bone marrow MSC	Whaton's jelly MSC	BJ-5ta	HUVEC	Panc-1	HEK293 freestyle	HEK293T	HUAC	CAP	THP1	Jurkat
ENSG00000155363	ENSG00000078808	ENSG00000162408	ENSG00000078808	ENSG00000162576	ENSG00000078808	ENSG00000162576	ENSG00000078808	ENSG00000107404	ENSG00000162408	ENSG00000142945	ENSG00000143079
ENSG00000163155	ENSG00000162576	ENSG00000215695	ENSG00000158109	ENSG00000077549	ENSG00000142961	ENSG00000157870	ENSG00000160075	ENSG00000189339	ENSG00000179051	ENSG00000184371	ENSG00000143409
ENSG00000196754	ENSG00000088280	ENSG00000067704	ENSG00000116273	ENSG00000127483	ENSG00000116704	ENSG00000142606	ENSG00000116237	ENSG00000162585	ENSG00000077549	ENSG00000143093	ENSG00000143398
ENSG00000143341	ENSG00000131238	ENSG00000162909	ENSG00000041988	ENSG00000084636	ENSG00000223745	ENSG00000116198	ENSG00000090686	ENSG00000171621	ENSG00000127483	ENSG00000197965	ENSG00000143569
ENSG00000134318	ENSG00000162407	ENSG00000115295	ENSG00000007923	ENSG00000131238	ENSG00000134250	ENSG00000157978	ENSG00000117305	ENSG00000054523	ENSG00000158195	ENSG00000143801	ENSG00000143162
ENSG00000138073	ENSG00000162434	ENSG00000119820	ENSG00000179051	ENSG00000117385	ENSG00000143179	ENSG00000142751	ENSG00000117385	ENSG00000264501	ENSG00000123472	ENSG00000182551	ENSG00000197965
ENSG00000115207	ENSG00000154027	ENSG00000138061	ENSG00000255275	ENSG00000162407	ENSG00000197965	ENSG00000084636	ENSG00000162434	ENSG00000251503	ENSG00000185104	ENSG00000144021	ENSG00000203705
ENSG00000119820	ENSG00000137962	ENSG00000171150	ENSG00000159423	ENSG00000036549	ENSG00000170385	ENSG00000164011	ENSG00000137962	ENSG00000175279	ENSG00000137962	ENSG00000065802	ENSG00000091483
ENSG00000138061	ENSG00000265972	ENSG00000243244	ENSG00000088280	ENSG00000137962	ENSG00000162909	ENSG00000126107	ENSG00000184371	ENSG00000198793	ENSG00000117620	ENSG00000228242	ENSG00000035141
ENSG00000171150	ENSG00000143398	ENSG00000138069	ENSG00000253368	ENSG00000117620	ENSG00000154429	ENSG00000258634	ENSG00000134262	ENSG00000120942	ENSG00000116473	ENSG00000145022	ENSG00000163235
ENSG00000163719	ENSG00000143543	ENSG00000163235	ENSG00000142733	ENSG00000173218	ENSG00000091483	ENSG00000143457	ENSG00000117360	ENSG00000116663	ENSG00000163348	ENSG00000010318	ENSG00000172845
ENSG00000174738	ENSG00000116604	ENSG00000172071	ENSG00000162419	ENSG00000162745	ENSG00000153187	ENSG00000143409	ENSG00000143398	ENSG00000116685	ENSG00000143179	ENSG00000144827	ENSG00000135919
ENSG00000181555	ENSG00000197965	ENSG00000152256	ENSG00000254553	ENSG00000143162	ENSG00000138080	ENSG00000143537	ENSG00000116604	ENSG00000142634	ENSG00000162702	ENSG00000065485	ENSG00000237126
ENSG00000178467	ENSG00000203705	ENSG00000135919	ENSG00000121900	ENSG00000197965	ENSG00000138002	ENSG00000162745	ENSG00000152332	ENSG00000215695	ENSG00000159346	ENSG00000163870	ENSG00000163719
ENSG00000214706	ENSG00000162909	ENSG00000168958	ENSG00000084070	ENSG00000159388	ENSG00000115295	ENSG00000159388	ENSG00000143149	ENSG00000255275	ENSG00000159388	ENSG00000175166	ENSG00000157036
ENSG00000259976	ENSG00000153187	ENSG00000170275	ENSG00000198815	ENSG00000143479	ENSG00000138061	ENSG00000133069	ENSG00000143162	ENSG00000159423	ENSG00000133069	ENSG00000168924	ENSG00000145022
ENSG00000070476	ENSG00000138073	ENSG00000196345	ENSG00000085998	ENSG00000067704	ENSG00000171150	ENSG00000143479	ENSG00000197965	ENSG00000090432	ENSG00000143479	ENSG00000134851	ENSG00000010318
ENSG00000174928	ENSG00000116016	ENSG00000145022	ENSG00000123472	ENSG00000162909	ENSG00000144043	ENSG00000203705	ENSG00000151414	ENSG00000088280	ENSG00000143801	ENSG00000163453	ENSG00000168291
ENSG00000168924	ENSG00000171150	ENSG00000176095	ENSG00000123473	ENSG00000119280	ENSG00000135632	ENSG00000143643	ENSG00000176393	ENSG00000011009	ENSG00000180875	ENSG00000037474	ENSG00000081307
ENSG00000038219	ENSG00000170340	ENSG00000214706	ENSG00000116212	ENSG00000270106	ENSG00000158158	ENSG00000170745	ENSG00000117280	ENSG00000204178	ENSG00000143882	ENSG00000184838	ENSG00000069849
ENSG00000164402	ENSG00000084090	ENSG00000168297	ENSG00000162402	ENSG00000115884	ENSG00000128641	ENSG00000138080	ENSG00000203705	ENSG00000130695	ENSG00000138073	ENSG00000113575	ENSG00000175166
ENSG00000186314	ENSG00000144021	ENSG00000170871	ENSG00000162601	ENSG00000115295	ENSG00000197121	ENSG00000176714	ENSG00000162909	ENSG00000090020	ENSG00000119820	ENSG00000273345	ENSG00000170871
ENSG00000145861	ENSG00000136715	ENSG00000109743	ENSG00000116641	ENSG00000119820	ENSG00000144476	ENSG00000013016	ENSG00000115884	ENSG00000142784	ENSG00000143889	ENSG00000161013	ENSG00000134851
ENSG00000176783	ENSG00000136536	ENSG00000184178	ENSG00000088035	ENSG00000163171	ENSG00000233608	ENSG00000115841	ENSG00000138073	ENSG00000142733	ENSG00000171150	ENSG00000137409	ENSG00000163453
ENSG00000161011	ENSG00000128641	ENSG00000134851	ENSG00000162434	ENSG00000138061	ENSG00000176095	ENSG00000143889	ENSG00000115295	ENSG00000117751	ENSG00000116062	ENSG00000198833	ENSG00000138801
ENSG00000161010	ENSG00000233608	ENSG00000138758	ENSG00000184588	ENSG00000143889	ENSG00000186792	ENSG00000171150	ENSG00000119820	ENSG00000130772	ENSG00000035141	ENSG00000172594	ENSG00000145365
ENSG00000204227	ENSG00000145022	ENSG00000213949	ENSG00000116704	ENSG00000057935	ENSG00000163320	ENSG00000170634	ENSG00000171150	ENSG00000197989	ENSG00000158158	ENSG00000078399	ENSG00000189184
ENSG00000183826	ENSG00000176095	ENSG00000145730	ENSG00000036549	ENSG00000116016	ENSG00000259976	ENSG00000239779	ENSG00000035141	ENSG00000060656	ENSG00000144120	ENSG00000122557	ENSG00000037474
ENSG00000112146	ENSG00000114480	ENSG00000151304	ENSG00000077254	ENSG00000171150	ENSG00000175166	ENSG00000115041	ENSG00000115041	ENSG00000121766	ENSG00000172845	ENSG00000155660	ENSG00000153071
ENSG00000135317	ENSG00000163320	ENSG00000113083	ENSG00000137942	ENSG00000114978	ENSG00000172061	ENSG00000082258	ENSG00000144021	ENSG00000254545	ENSG00000123983	ENSG00000105983	ENSG00000113638
ENSG00000120910	ENSG00000175166	ENSG00000152377	ENSG00000137962	ENSG00000163162	ENSG00000114473	ENSG00000153246	ENSG00000163162	ENSG00000134668	ENSG00000135916	ENSG00000164961	ENSG00000213949
ENSG00000104517	ENSG00000152492	ENSG00000155508	ENSG00000184371	ENSG00000115641	ENSG00000170871	ENSG00000155755	ENSG00000115827	ENSG00000160058	ENSG00000131386	ENSG00000122359	ENSG00000164294
ENSG00000164961	ENSG00000109171	ENSG00000161011	ENSG00000243960	ENSG00000116044	ENSG00000151552	ENSG00000135929	ENSG00000116044	ENSG00000254553	ENSG00000182973	ENSG00000107566	ENSG00000086200
ENSG00000107186	ENSG00000145216	ENSG00000161010	ENSG00000116455	ENSG00000128641	ENSG00000163697	ENSG00000224287	ENSG00000128641	ENSG00000162522	ENSG00000178467	ENSG00000108039	ENSG00000013561
ENSG00000221829	ENSG00000282278	ENSG00000111799	ENSG00000143079	ENSG00000233608	ENSG00000109171	ENSG00000279809	ENSG00000178074	ENSG00000160094	ENSG00000016864	ENSG00000151929	ENSG00000113140
ENSG00000135049	ENSG00000134851	ENSG00000112249	ENSG00000081026	ENSG00000163719	ENSG00000134851	ENSG00000182247	ENSG00000233608	ENSG00000134686	ENSG00000168297	ENSG00000150991	ENSG00000112079
ENSG00000157654	ENSG00000163453	ENSG00000079931	ENSG00000134262	ENSG00000131386	ENSG00000163453	ENSG00000163539	ENSG00000134072	ENSG00000197056	ENSG00000065485	ENSG00000198542	ENSG00000137409
ENSG00000241978	ENSG00000198856	ENSG00000112378	ENSG00000173218	ENSG00000091317	ENSG00000145362	ENSG00000060971	ENSG00000157036	ENSG00000116560	ENSG00000070476	ENSG00000165516	ENSG00000112378
ENSG00000187239	ENSG00000138658	ENSG00000146433	ENSG00000143384	ENSG00000093167	ENSG00000150961	ENSG00000163812	ENSG00000145022	ENSG00000134698	ENSG00000069849	ENSG00000119685	ENSG00000186625
ENSG00000148468	ENSG00000145555	ENSG00000136240	ENSG00000143457	ENSG00000145022	ENSG00000145555	ENSG00000114650	ENSG00000164088	ENSG00000188786	ENSG00000163710	ENSG00000066629	ENSG00000136240
ENSG00000234961	ENSG00000113384	ENSG00000078399	ENSG00000143398	ENSG00000010318	ENSG00000113384	ENSG00000178467	ENSG00000114251	ENSG00000228436	ENSG00000120742	ENSG00000126214	ENSG00000122557
ENSG00000148450	ENSG00000213949	ENSG00000105778	ENSG00000143367	ENSG00000114354	ENSG00000145740	ENSG00000145022	ENSG00000206538	ENSG00000043514	ENSG00000152492	ENSG00000256500	ENSG00000086289
ENSG00000148773	ENSG00000184838	ENSG00000004864	ENSG00000196754	ENSG00000065485	ENSG00000145868	ENSG00000114388	ENSG00000163728	ENSG00000084070	ENSG00000170871	ENSG00000138600	ENSG00000147416
ENSG00000124942	ENSG00000161013	ENSG00000146833	ENSG00000143553	ENSG00000081307	ENSG00000197451	ENSG00000010318	ENSG00000175166	ENSG00000171960	ENSG00000109743	ENSG00000137817	ENSG00000120910
ENSG00000172732	ENSG00000096696	ENSG00000105983	ENSG00000143543	ENSG00000138231	ENSG00000183826	ENSG00000163947	ENSG00000173950	ENSG00000196517	ENSG00000053900	ENSG00000064726	ENSG00000137573
ENSG00000182985	ENSG00000112511	ENSG00000164741	ENSG00000143569	ENSG00000169359	ENSG00000156535	ENSG00000144815	ENSG00000163950	ENSG00000173846	ENSG00000155016	ENSG00000197006	ENSG00000176853
ENSG00000167257	ENSG00000112079	ENSG00000120910	ENSG00000160803	ENSG00000175166	ENSG00000198833	ENSG00000121579	ENSG00000170871	ENSG00000085999	ENSG00000005059	ENSG00000149923	ENSG00000164961
ENSG00000111269	ENSG00000137409	ENSG00000129691	ENSG00000162745	ENSG00000170871	ENSG00000118508	ENSG00000031081	ENSG00000109171	ENSG00000142961	ENSG00000150961	ENSG00000179918	ENSG00000104472
ENSG00000139174	ENSG00000198833	ENSG00000091656	ENSG00000185630	ENSG00000151552	ENSG00000146433	ENSG00000181744	ENSG00000134851	ENSG00000123472	ENSG00000213949	ENSG00000166188	ENSG00000179526
ENSG00000185591	ENSG00000186625	ENSG00000176853	ENSG00000143162	ENSG00000134851	ENSG00000122557	ENSG00000241313	ENSG00000090989	ENSG00000185104	ENSG00000145675	ENSG00000276075	ENSG00000135047
ENSG00000197111	ENSG00000146433	ENSG00000104472	ENSG00000116132	ENSG00000163453	ENSG00000086289	ENSG00000169359	ENSG00000163453	ENSG00000162407	ENSG00000118985	ENSG00000051523	ENSG00000130707
ENSG00000037965	ENSG00000086289	ENSG00000221829	ENSG00000116199	ENSG00000138760	ENSG00000106609	ENSG00000163661	ENSG00000245067	ENSG00000125703	ENSG00000145730	ENSG00000091542	ENSG00000169740
ENSG00000183160	ENSG00000232533	ENSG00000135002	ENSG00000143344	ENSG00000138758	ENSG00000001629	ENSG00000087269	ENSG00000155016	ENSG00000184588	ENSG00000184838	ENSG00000134030	ENSG00000266412
ENSG00000150977	ENSG00000105983	ENSG00000157654	ENSG00000118200	ENSG00000109332	ENSG00000197024	ENSG00000109743	ENSG00000145365	ENSG00000116717	ENSG00000151304	ENSG00000105552	ENSG00000138138
ENSG00000083544	ENSG00000104723	ENSG00000241978	ENSG00000117280	ENSG00000138801	ENSG00000147324	ENSG00000163312	ENSG00000164323	ENSG00000116729	ENSG00000152377	ENSG00000149600	ENSG00000107566
ENSG00000151320	ENSG00000019549	ENSG00000136854	ENSG00000133065	ENSG00000037474	ENSG00000132294	ENSG00000155016	ENSG00000113384	ENSG00000117114	ENSG00000137309	ENSG00000099901	ENSG00000214026
ENSG00000139990	ENSG00000104472	ENSG00000148248	ENSG00000143486	ENSG00000113384	ENSG00000129292	ENSG00000005059	ENSG00000039560	ENSG00000137947	ENSG00000112146	ENSG00000077713	ENSG00000151348
ENSG00000185567	ENSG00000179632	ENSG00000123240	ENSG00000143479	ENSG00000213949	ENSG00000179632	ENSG00000145365	ENSG00000086200	ENSG00000143033	ENSG00000118402	ENSG00000261326	ENSG00000174080
ENSG00000166133	ENSG00000198722	ENSG00000181915	ENSG00000174606	ENSG00000067113	ENSG00000122696	ENSG00000256043	ENSG00000174136	ENSG00000225206	ENSG00000065833	ENSG00000188641	ENSG00000149380
ENSG00000138600	ENSG00000107372	ENSG00000021762	ENSG00000154429	ENSG00000145740	ENSG00000165244	ENSG00000113384	ENSG00000279232	ENSG00000162627	ENSG00000081087	ENSG00000066279	ENSG00000159063
ENSG00000069966	ENSG00000151240	ENSG00000175348	ENSG00000119280	ENSG00000152380	ENSG00000157654	ENSG00000157111	ENSG00000184838	ENSG00000162688	ENSG00000111911	ENSG00000176393	ENSG00000110723
ENSG00000140471	ENSG00000123240	ENSG00000134802	ENSG00000277877	ENSG00000118985	ENSG00000241978	ENSG00000145908	ENSG00000113575	ENSG00000117620	ENSG00000146374	ENSG00000143669	ENSG00000135424
ENSG00000155666	ENSG00000122359	ENSG00000111641	ENSG00000153187	ENSG00000145730	ENSG00000120539	ENSG00000184347	ENSG00000164576	ENSG00000060718	ENSG00000112378	ENSG00000153187	ENSG00000111144
ENSG00000179918	ENSG00000148672	ENSG00000172819	ENSG00000171865	ENSG00000184838	ENSG00000213341	ENSG00000113719	ENSG00000120129	ENSG00000185946	ENSG00000112419	ENSG00000115738	ENSG00000198431
ENSG00000260914	ENSG00000171307	ENSG00000152137	ENSG00000234171	ENSG00000151304	ENSG00000151929	ENSG00000161013	ENSG00000096696	ENSG00000162636	ENSG00000197081	ENSG00000119820	ENSG00000235162
ENSG00000132612	ENSG00000151929	ENSG00000022840	ENSG00000198399	ENSG00000113083	ENSG00000150760	ENSG00000010017	ENSG00000225921	ENSG00000162639	ENSG00000233429	ENSG00000114978	ENSG00000013503
ENSG00000040531	ENSG00000214026	ENSG00000136156	ENSG00000138080	ENSG00000155324	ENSG00000050165	ENSG00000050393	ENSG00000050393	ENSG00000116299	ENSG00000105778	ENSG00000084090	ENSG00000150991
ENSG00000108828	ENSG00000132254	ENSG00000198542	ENSG00000115207	ENSG00000250602	ENSG00000133816	ENSG00000204498	ENSG00000204599	ENSG00000134243	ENSG00000086289	ENSG00000136536	ENSG00000102547
ENSG00000005882	ENSG00000177054	ENSG00000166923	ENSG00000234945	ENSG00000113575	ENSG00000109854	ENSG00000112511	ENSG00000137409	ENSG00000168710	ENSG00000170775	ENSG00000128641	ENSG00000198542
ENSG00000134030	ENSG00000151348	ENSG00000166133	ENSG00000115295	ENSG00000181904	ENSG00000176148	ENSG00000024048	ENSG00000183826	ENSG00000258634	ENSG00000159840	ENSG00000168958	ENSG00000100934
ENSG00000178078	ENSG00000173715	ENSG00000104131	ENSG00000021574	ENSG00000152377	ENSG00000175274	ENSG00000170915	ENSG00000198833	ENSG00000162777	ENSG00000146904	ENSG00000093167	ENSG00000125384
ENSG00000104774	ENSG00000137504	ENSG00000138593	ENSG00000273090	ENSG00000161011	ENSG00000014138	ENSG00000112146	ENSG00000081087	ENSG00000226167	ENSG00000105983	ENSG00000206527	ENSG00000100523
ENSG00000073008	ENSG00000149547	ENSG00000138600	ENSG00000138061	ENSG00000161010	ENSG00000149547	ENSG00000130348	ENSG00000178033	ENSG00000134262	ENSG00000173273	ENSG00000081307	ENSG00000178974
ENSG00000130726	ENSG00000111752	ENSG00000122299	ENSG00000163214	ENSG00000137409	ENSG00000166086	ENSG00000178033	ENSG00000146374	ENSG00000118655	ENSG00000120896	ENSG00000163660	ENSG00000033170
ENSG00000178726	ENSG00000235884	ENSG00000103479	ENSG00000116062	ENSG00000135317	ENSG00000111321	ENSG00000146374	ENSG00000118523	ENSG00000197323	ENSG00000253200	ENSG00000177694	ENSG00000140043
ENSG00000087495	ENSG00000167779	ENSG00000166188	ENSG00000138081	ENSG00000198833	ENSG00000167779	ENSG00000164694	ENSG00000001036	ENSG00000116815	ENSG00000136999	ENSG00000156976	ENSG00000100603
ENSG00000101193	ENSG00000076108	ENSG00000260914	ENSG00000243244	ENSG00000081087	ENSG00000037965	ENSG00000164828	ENSG00000118496	ENSG00000134247	ENSG00000176853	ENSG00000170871	ENSG00000126214
ENSG00000205726	ENSG00000139289	ENSG00000132612	ENSG00000257702	ENSG00000112335	ENSG00000170439	ENSG00000239857	ENSG00000055208	ENSG00000196505	ENSG00000104472	ENSG00000237765	ENSG00000256500
ENSG00000100100	ENSG00000166130	ENSG00000140941	ENSG00000159399	ENSG00000196591	ENSG00000235162	ENSG00000164543	ENSG00000155906	ENSG00000159164	ENSG00000059769	ENSG00000109171	ENSG00000137802
ENSG00000184708	ENSG00000185480	ENSG00000266967	ENSG00000176407	ENSG00000178033	ENSG00000133104	ENSG00000169919	ENSG00000130340	ENSG00000143437	ENSG00000130635	ENSG00000157426	ENSG00000138600
ENSG00000147100	ENSG00000136044	ENSG00000108825	ENSG00000172086	ENSG00000118508	ENSG00000065150	ENSG00000106638	ENSG00000146433	ENSG00000143379	ENSG00000150051	ENSG00000150961	ENSG00000166938
ENSG00000162576	ENSG00000235162	ENSG00000263753	ENSG00000172071	ENSG00000136240	ENSG00000178974	ENSG00000105983	ENSG00000239857	ENSG00000163155	ENSG00000151553	ENSG00000138738	ENSG00000064726
ENSG00000171621	ENSG00000111785	ENSG00000128791	ENSG00000071054	ENSG00000164654	ENSG00000100697	ENSG00000120889	ENSG00000078399	ENSG00000143416	ENSG00000198873	ENSG00000145555	ENSG00000197006
ENSG00000116685	ENSG00000076248	ENSG00000134030	ENSG00000125633	ENSG00000122557	ENSG00000066629	ENSG00000035681	ENSG00000122557	ENSG00000143367	ENSG00000070047	ENSG00000113384	ENSG00000140740
ENSG00000215695	ENSG00000133110	ENSG00000198796	ENSG00000082258	ENSG00000128590	ENSG00000126214	ENSG00000169439	ENSG00000086289	ENSG00000143376	ENSG00000177542	ENSG00000118985	ENSG00000149923
ENSG00000116786	ENSG00000102547	ENSG00000073008	ENSG00000144224	ENSG00000105971	ENSG00000256500	ENSG00000147654	ENSG00000106605	ENSG00000163207	ENSG00000176148	ENSG00000145779	ENSG00000179918
ENSG00000090686	ENSG00000198542	ENSG00000166704	ENSG00000115183	ENSG00000186480	ENSG00000166923	ENSG00000179526	ENSG00000146674	ENSG00000143569	ENSG00000167995	ENSG00000158987	ENSG00000102893
ENSG00000261326	ENSG00000151320	ENSG00000178726	ENSG00000172845	ENSG00000105983	ENSG00000103249	ENSG00000153714	ENSG00000263001	ENSG00000143515	ENSG00000174080	ENSG00000120727	ENSG00000260914
ENSG00000090020	ENSG00000125384	ENSG00000087495	ENSG00000163510	ENSG00000104723	ENSG00000197006	ENSG00000168795	ENSG00000075223	ENSG00000160714	ENSG00000172830	ENSG00000118482	ENSG00000132612
ENSG00000158195	ENSG00000126214	ENSG00000154734	ENSG00000115232	ENSG00000019549	ENSG00000103365	ENSG00000107372	ENSG00000196937	ENSG00000163346	ENSG00000149380	ENSG00000112697	ENSG00000140941
ENSG00000117751	ENSG00000256500	ENSG00000184708	ENSG00000188452	ENSG00000104388	ENSG00000179918	ENSG00000156017	ENSG00000048405	ENSG00000132676	ENSG00000182985	ENSG00000135317	ENSG00000167721
ENSG00000060656	ENSG00000166133	ENSG00000131080	ENSG00000138434	ENSG00000067167	ENSG00000260914	ENSG00000254473	ENSG00000159840	ENSG00000143319	ENSG00000139146	ENSG00000112335	ENSG00000186395
ENSG00000162407	ENSG00000138600	ENSG00000147100	ENSG00000138448	ENSG00000169439	ENSG00000072778	ENSG00000148248	ENSG00000105983	ENSG00000187800	ENSG00000139289	ENSG00000135535	ENSG00000227036
ENSG00000184588	ENSG00000117899	ENSG00000077713	ENSG00000128641	ENSG00000104361	ENSG00000170222	ENSG00000165996	ENSG00000164741	ENSG00000117036	ENSG00000133639	ENSG00000178033	ENSG00000101680
ENSG00000116754	ENSG00000252690	ENSG00000102287	ENSG00000138411	ENSG00000176853	ENSG00000126561	ENSG00000148450	ENSG00000165102	ENSG00000158882	ENSG00000120802	ENSG00000106012	ENSG00000130803
ENSG00000154027	ENSG00000103249	ENSG00000078808	ENSG00000138356	ENSG00000164961	ENSG00000169696	ENSG00000184719	ENSG00000067167	ENSG00000162746	ENSG00000076248	ENSG00000006747	ENSG00000170892
ENSG00000122420	ENSG00000197006	ENSG00000162576	ENSG00000003393	ENSG00000104472	ENSG00000158270	ENSG00000119950	ENSG00000188343	ENSG00000162745	ENSG00000186298	ENSG00000086289	ENSG00000101347
ENSG00000223745	ENSG00000103502	ENSG00000159423	ENSG00000135929	ENSG00000178685	ENSG00000066926	ENSG00000151929	ENSG00000064313	ENSG00000152382	ENSG00000089022	ENSG00000164543	ENSG00000101447
ENSG00000116299	ENSG00000149923	ENSG00000157978	ENSG00000085449	ENSG00000179632	ENSG00000127527	ENSG00000148848	ENSG00000156804	ENSG00000143190	ENSG00000175970	ENSG00000126524	ENSG00000101457
ENSG00000184371	ENSG00000179918	ENSG00000162407	ENSG00000153827	ENSG00000147853	ENSG00000189042	ENSG00000070047	ENSG00000164961	ENSG00000197965	ENSG00000110987	ENSG00000067167	ENSG00000154734
ENSG00000258634	ENSG00000260914	ENSG00000137962	ENSG00000185404	ENSG00000120156	ENSG00000087074	ENSG00000177542	ENSG00000129292	ENSG00000213064	ENSG00000165487	ENSG00000176853	ENSG00000100196
ENSG00000163399	ENSG00000132612	ENSG00000184371	ENSG00000135931	ENSG00000122707	ENSG00000170892	ENSG00000167323	ENSG00000179632	ENSG00000143196	ENSG00000151778	ENSG00000198876	ENSG00000184164
ENSG00000265491	ENSG00000166848	ENSG00000143093	ENSG00000188042	ENSG00000107372	ENSG00000259399	ENSG00000175602	ENSG00000122707	ENSG00000000457	ENSG00000136152	ENSG00000135049	ENSG00000102054
ENSG00000162836	ENSG00000051523	ENSG00000160789	ENSG00000130147	ENSG00000135002	ENSG00000101084	ENSG00000174080	ENSG00000107372	ENSG00000120370	ENSG00000126216	ENSG00000187239	ENSG00000077713
ENSG00000143393	ENSG00000074356	ENSG00000010165	ENSG00000233608	ENSG00000148019	ENSG00000160226	ENSG00000173621	ENSG00000119408	ENSG00000010165	ENSG00000165506	ENSG00000168283	ENSG00000125675
ENSG00000117280	ENSG00000133026	ENSG00000162702	ENSG00000163719	ENSG00000157654	ENSG00000100219	ENSG00000182985	ENSG00000187239	ENSG00000254154	ENSG00000125384	ENSG00000099246	ENSG00000188706
ENSG00000136630	ENSG00000091542	ENSG00000155816	ENSG00000171135	ENSG00000241978	ENSG00000077713	ENSG00000110080	ENSG00000165689	ENSG00000116199	ENSG00000154001	ENSG00000150093	ENSG00000154027
ENSG00000162909	ENSG00000006042	ENSG00000180875	ENSG00000144559	ENSG00000119471	ENSG00000022267	ENSG00000121361	ENSG00000151240	ENSG00000116698	ENSG00000053254	ENSG00000148672	ENSG00000265972
ENSG00000154429	ENSG00000173917	ENSG00000138080	ENSG00000206560	ENSG00000148175	ENSG00000162591	ENSG00000135482	ENSG00000165996	ENSG00000143344	ENSG00000066455	ENSG00000119938	ENSG00000143387
ENSG00000135763	ENSG00000176170	ENSG00000138073	ENSG00000131386	ENSG00000148248	ENSG00000116198	ENSG00000121749	ENSG00000120549	ENSG00000135842	ENSG00000066629	ENSG00000110723	ENSG00000196154
ENSG00000180875	ENSG00000128791	ENSG00000163171	ENSG00000131378	ENSG00000165996	ENSG00000184588	ENSG00000139289	ENSG00000227345	ENSG00000143341	ENSG00000166923	ENSG00000137714	ENSG00000122218
ENSG00000182551	ENSG00000101751	ENSG00000115841	ENSG00000163513	ENSG00000150051	ENSG00000137962	ENSG00000183160	ENSG00000148672	ENSG00000116741	ENSG00000167004	ENSG00000149547	ENSG00000118217
ENSG00000143867	ENSG00000105738	ENSG00000116016	ENSG00000163527	ENSG00000165476	ENSG00000143409	ENSG00000089234	ENSG00000108039	ENSG00000177888	ENSG00000138600	ENSG00000235162	ENSG00000057252
ENSG00000115226	ENSG00000130748	ENSG00000115525	ENSG00000172939	ENSG00000122359	ENSG00000118217	ENSG00000089022	ENSG00000148848	ENSG00000118197	ENSG00000074410	ENSG00000186298	ENSG00000135821
ENSG00000176714	ENSG00000104852	ENSG00000136715	ENSG00000181555	ENSG00000148672	ENSG00000143149	ENSG00000175970	ENSG00000167333	ENSG00000122176	ENSG00000074603	ENSG00000120694	ENSG00000159388
ENSG00000163171	ENSG00000170892	ENSG00000116044	ENSG00000178467	ENSG00000198060	ENSG00000143344	ENSG00000157837	ENSG00000188997	ENSG00000133069	ENSG00000140391	ENSG00000198176	ENSG00000143748
ENSG00000232973	ENSG00000125827	ENSG00000151689	ENSG00000010318	ENSG00000171307	ENSG00000133069	ENSG00000110987	ENSG00000263465	ENSG00000276600	ENSG00000073417	ENSG00000186469	ENSG00000138061
ENSG00000116016	ENSG00000178726	ENSG00000144451	ENSG00000144724	ENSG00000107566	ENSG00000133065	ENSG00000150977	ENSG00000110318	ENSG00000143479	ENSG00000179918	ENSG00000169375	ENSG00000143889
ENSG00000239332	ENSG00000149600	ENSG00000135929	ENSG00000144749	ENSG00000151929	ENSG00000117650	ENSG00000256223	ENSG00000139146	ENSG00000174606	ENSG00000103479	ENSG00000117906	ENSG00000057935
ENSG00000170634	ENSG00000125970	ENSG00000132155	ENSG00000163378	ENSG00000188690	ENSG00000203705	ENSG00000273167	ENSG00000167779	ENSG00000067704	ENSG00000090863	ENSG00000126561	ENSG00000068784
ENSG00000119844	ENSG00000259399	ENSG00000131378	ENSG00000144747	ENSG00000070047	ENSG00000143776	ENSG00000133104	ENSG00000183735	ENSG00000225265	ENSG00000141252	ENSG00000141279	ENSG00000115484
ENSG00000279644	ENSG00000101084	ENSG00000164088	ENSG00000057019	ENSG00000214026	ENSG00000115738	ENSG00000253710	ENSG00000011465	ENSG00000143748	ENSG00000040531	ENSG00000101680	ENSG00000014641
ENSG00000274049	ENSG00000101457	ENSG00000168386	ENSG00000154175	ENSG00000049449	ENSG00000118960	ENSG00000253797	ENSG00000059758	ENSG00000143751	ENSG00000177602	ENSG00000171451	ENSG00000144021
ENSG00000153574	ENSG00000100219	ENSG00000163870	ENSG00000182504	ENSG00000175274	ENSG00000115234	ENSG00000232814	ENSG00000235162	ENSG00000183814	ENSG00000141510	ENSG00000126261	ENSG00000154767
ENSG00000158158	ENSG00000147027	ENSG00000163755	ENSG00000221955	ENSG00000172830	ENSG00000115963	ENSG00000126216	ENSG00000022840	ENSG00000154429	ENSG00000171962	ENSG00000132801	ENSG00000168374
ENSG00000136709	ENSG00000270069	ENSG00000163660	ENSG00000163870	ENSG00000263465	ENSG00000172845	ENSG00000179476	ENSG00000157837	ENSG00000135776	ENSG00000091542	ENSG00000203880	ENSG00000114744
ENSG00000115839	ENSG00000179222	ENSG00000177694	ENSG00000175792	ENSG00000137714	ENSG00000188452	ENSG00000165506	ENSG00000176894	ENSG00000135763	ENSG00000178502	ENSG00000100234	ENSG00000109743
ENSG00000172845	ENSG00000077713	ENSG00000163453	ENSG00000177646	ENSG00000182985	ENSG00000003436	ENSG00000165516	ENSG00000127870	ENSG00000143643	ENSG00000108828	ENSG00000056998	ENSG00000226950
ENSG00000138411	ENSG00000157916	ENSG00000196159	ENSG00000154928	ENSG00000109917	ENSG00000138411	ENSG00000125384	ENSG00000073910	ENSG00000059588	ENSG00000062725	ENSG00000078808	ENSG00000168310
ENSG00000072195	ENSG00000157911	ENSG00000168564	ENSG00000073711	ENSG00000149547	ENSG00000115365	ENSG00000119673	ENSG00000136156	ENSG00000116957	ENSG00000169696	ENSG00000162576	ENSG00000113583
ENSG00000135916	ENSG00000162654	ENSG00000145555	ENSG00000138231	ENSG00000003056	ENSG00000135919	ENSG00000100605	ENSG00000198542	ENSG00000162851	ENSG00000141551	ENSG00000162591	ENSG00000113558
ENSG00000132330	ENSG00000143093	ENSG00000113384	ENSG00000158186	ENSG00000235884	ENSG00000144642	ENSG00000089723	ENSG00000102466	ENSG00000162714	ENSG00000158270	ENSG00000116237	ENSG00000113575
ENSG00000132323	ENSG00000173218	ENSG00000067113	ENSG00000051382	ENSG00000123427	ENSG00000163820	ENSG00000137809	ENSG00000100883	ENSG00000171163	ENSG00000128791	ENSG00000084636	ENSG00000213523
ENSG00000233608	ENSG00000265491	ENSG00000118985	ENSG00000169359	ENSG00000127314	ENSG00000047849	ENSG00000138623	ENSG00000165516	ENSG00000234171	ENSG00000134779	ENSG00000143543	ENSG00000113712
ENSG00000063660	ENSG00000143387	ENSG00000184838	ENSG00000169251	ENSG00000011465	ENSG00000010318	ENSG00000140474	ENSG00000125384	ENSG00000134318	ENSG00000134030	ENSG00000160789	ENSG00000145908
ENSG00000115694	ENSG00000143162	ENSG00000155324	ENSG00000078070	ENSG00000059758	ENSG00000168301	ENSG00000260892	ENSG00000126214	ENSG00000163029	ENSG00000171451	ENSG00000116604	ENSG00000204568
ENSG00000163702	ENSG00000163444	ENSG00000250602	ENSG00000175166	ENSG00000166130	ENSG00000181744	ENSG00000117906	ENSG00000256500	ENSG00000170745	ENSG00000185236	ENSG00000159388	ENSG00000130347
ENSG00000131386	ENSG00000143499	ENSG00000161013	ENSG00000177383	ENSG00000235162	ENSG00000163960	ENSG00000188266	ENSG00000166133	ENSG00000055917	ENSG00000181035	ENSG00000143774	ENSG00000146374
ENSG00000033867	ENSG00000168118	ENSG00000113269	ENSG00000184203	ENSG00000183160	ENSG00000184178	ENSG00000127554	ENSG00000138600	ENSG00000143878	ENSG00000130204	ENSG00000119280	ENSG00000001036
ENSG00000213846	ENSG00000119820	ENSG00000137409	ENSG00000180370	ENSG00000179295	ENSG00000138801	ENSG00000261790	ENSG00000140280	ENSG00000118960	ENSG00000087074	ENSG00000143867	ENSG00000049541
ENSG00000093167	ENSG00000116096	ENSG00000024048	ENSG00000168924	ENSG00000022840	ENSG00000180801	ENSG00000167967	ENSG00000140367	ENSG00000118961	ENSG00000087088	ENSG00000116016	ENSG00000105974
ENSG00000196345	ENSG00000274049	ENSG00000112290	ENSG00000109685	ENSG00000165487	ENSG00000121211	ENSG00000167191	ENSG00000117906	ENSG00000173960	ENSG00000125901	ENSG00000115365	ENSG00000168615
ENSG00000163812	ENSG00000163162	ENSG00000118508	ENSG00000087266	ENSG00000120694	ENSG00000153113	ENSG00000058600	ENSG00000064726	ENSG00000084710	ENSG00000171867	ENSG00000085449	ENSG00000198363
ENSG00000163820	ENSG00000150556	ENSG00000130340	ENSG00000132406	ENSG00000151778	ENSG00000174136	ENSG00000103510	ENSG00000197696	ENSG00000157833	ENSG00000149600	ENSG00000233608	ENSG00000137040
ENSG00000114650	ENSG00000115963	ENSG00000239857	ENSG00000132405	ENSG00000136152	ENSG00000279232	ENSG00000140688	ENSG00000196391	ENSG00000138018	ENSG00000101457	ENSG00000063660	ENSG00000147872
ENSG00000173402	ENSG00000115827	ENSG00000164535	ENSG00000245748	ENSG00000136156	ENSG00000112874	ENSG00000140848	ENSG00000103202	ENSG00000084764	ENSG00000154719	ENSG00000115694	ENSG00000135049
ENSG00000010318	ENSG00000135929	ENSG00000086289	ENSG00000038219	ENSG00000198542	ENSG00000145780	ENSG00000166848	ENSG00000010539	ENSG00000138002	ENSG00000159110	ENSG00000114745	ENSG00000165512
ENSG00000163947	ENSG00000132330	ENSG00000176410	ENSG00000109743	ENSG00000102466	ENSG00000113721	ENSG00000051523	ENSG00000197006	ENSG00000115226	ENSG00000205726	ENSG00000172037	ENSG00000132254
ENSG00000168297	ENSG00000182247	ENSG00000263001	ENSG00000109680	ENSG00000134871	ENSG00000113719	ENSG00000141012	ENSG00000103502	ENSG00000115808	ENSG00000185658	ENSG00000114738	ENSG00000050165
ENSG00000144741	ENSG00000163812	ENSG00000005486	ENSG00000109787	ENSG00000165516	ENSG00000064999	ENSG00000132388	ENSG00000179918	ENSG00000115816	ENSG00000099956	ENSG00000247596	ENSG00000166902
ENSG00000163605	ENSG00000178467	ENSG00000170775	ENSG00000163697	ENSG00000140043	ENSG00000118482	ENSG00000072778	ENSG00000245694	ENSG00000272054	ENSG00000138867	ENSG00000090520	ENSG00000167995
ENSG00000154174	ENSG00000114738	ENSG00000104723	ENSG00000109171	ENSG00000090060	ENSG00000112234	ENSG00000141040	ENSG00000159579	ENSG00000143889	ENSG00000184117	ENSG00000159674	ENSG00000109929
ENSG00000113810	ENSG00000163870	ENSG00000019549	ENSG00000226950	ENSG00000126214	ENSG00000079931	ENSG00000109107	ENSG00000260914	ENSG00000143891	ENSG00000184708	ENSG00000168884	ENSG00000005175
ENSG00000177383	ENSG00000081307	ENSG00000178209	ENSG00000184178	ENSG00000256500	ENSG00000112378	ENSG00000167543	ENSG00000132612	ENSG00000115904	ENSG00000183864	ENSG00000109743	ENSG00000139644
ENSG00000090530	ENSG00000163950	ENSG00000179632	ENSG00000282278	ENSG00000166923	ENSG00000112419	ENSG00000276234	ENSG00000103187	ENSG00000011566	ENSG00000182287	ENSG00000245067	ENSG00000121749
ENSG00000198836	ENSG00000151552	ENSG00000198853	ENSG00000134853	ENSG00000092531	ENSG00000186340	ENSG00000141696	ENSG00000174238	ENSG00000143919	ENSG00000147100	ENSG00000163104	ENSG00000011465
ENSG00000173950	ENSG00000145358	ENSG00000122707	ENSG00000134851	ENSG00000137842	ENSG00000164828	ENSG00000141756	ENSG00000072778	ENSG00000068784	ENSG00000102241	ENSG00000151617	ENSG00000136044
ENSG00000109743	ENSG00000138821	ENSG00000169740	ENSG00000145241	ENSG00000104131	ENSG00000011426	ENSG00000108819	ENSG00000091542	ENSG00000171132	ENSG00000063587	ENSG00000112977	ENSG00000120694
ENSG00000109171	ENSG00000050730	ENSG00000122359	ENSG00000132466	ENSG00000138600	ENSG00000158560	ENSG00000136444	ENSG00000005156	ENSG00000239332	ENSG00000162576	ENSG00000113658	ENSG00000120697
ENSG00000138758	ENSG00000180104	ENSG00000148672	ENSG00000145365	ENSG00000140299	ENSG00000146833	ENSG00000136463	ENSG00000186395	ENSG00000162869	ENSG00000162591	ENSG00000113739	ENSG00000165506
ENSG00000168785	ENSG00000067113	ENSG00000107521	ENSG00000145362	ENSG00000090487	ENSG00000156011	ENSG00000227036	ENSG00000141698	ENSG00000243244	ENSG00000088280	ENSG00000175416	ENSG00000165516
ENSG00000145358	ENSG00000118985	ENSG00000151553	ENSG00000150961	ENSG00000117906	ENSG00000042980	ENSG00000185813	ENSG00000182963	ENSG00000115239	ENSG00000162407	ENSG00000161011	ENSG00000165898
ENSG00000138802	ENSG00000113575	ENSG00000151929	ENSG00000145386	ENSG00000184254	ENSG00000198363	ENSG00000169696	ENSG00000173917	ENSG00000270898	ENSG00000184371	ENSG00000161010	ENSG00000189067
ENSG00000138738	ENSG00000273345	ENSG00000132254	ENSG00000138688	ENSG00000259583	ENSG00000136854	ENSG00000181396	ENSG00000224877	ENSG00000170634	ENSG00000160789	ENSG00000213722	ENSG00000181019
ENSG00000164161	ENSG00000266751	ENSG00000050165	ENSG00000164040	ENSG00000189067	ENSG00000187134	ENSG00000075643	ENSG00000158270	ENSG00000028116	ENSG00000116604	ENSG00000204394	ENSG00000129226
ENSG00000037474	ENSG00000164576	ENSG00000049449	ENSG00000145391	ENSG00000197006	ENSG00000134452	ENSG00000070423	ENSG00000263753	ENSG00000170340	ENSG00000176393	ENSG00000213676	ENSG00000152229
ENSG00000172262	ENSG00000176783	ENSG00000151348	ENSG00000179387	ENSG00000103502	ENSG00000148516	ENSG00000172009	ENSG00000066926	ENSG00000186889	ENSG00000138061	ENSG00000244694	ENSG00000152234
ENSG00000145675	ENSG00000225921	ENSG00000172638	ENSG00000151612	ENSG00000179918	ENSG00000148634	ENSG00000175691	ENSG00000198796	ENSG00000119844	ENSG00000116016	ENSG00000227220	ENSG00000066926
ENSG00000164300	ENSG00000146242	ENSG00000175602	ENSG00000154122	ENSG00000103479	ENSG00000156026	ENSG00000129932	ENSG00000070404	ENSG00000279644	ENSG00000196151	ENSG00000186340	ENSG00000268173
ENSG00000152380	ENSG00000079931	ENSG00000174807	ENSG00000113384	ENSG00000159792	ENSG00000156671	ENSG00000011132	ENSG00000167384	ENSG00000143971	ENSG00000151689	ENSG00000185127	ENSG00000216490
ENSG00000174136	ENSG00000135597	ENSG00000172830	ENSG00000213949	ENSG00000260914	ENSG00000107771	ENSG00000167657	ENSG00000130204	ENSG00000243667	ENSG00000233608	ENSG00000106546	ENSG00000167384
ENSG00000246763	ENSG00000118508	ENSG00000137497	ENSG00000035499	ENSG00000132612	ENSG00000119938	ENSG00000180739	ENSG00000125898	ENSG00000273398	ENSG00000114650	ENSG00000106636	ENSG00000087086
ENSG00000279232	ENSG00000164828	ENSG00000149260	ENSG00000113597	ENSG00000261602	ENSG00000156374	ENSG00000142444	ENSG00000100997	ENSG00000204923	ENSG00000163932	ENSG00000136280	ENSG00000101474
ENSG00000145730	ENSG00000122557	ENSG00000137714	ENSG00000145740	ENSG00000166848	ENSG00000151553	ENSG00000006016	ENSG00000149600	ENSG00000075340	ENSG00000151276	ENSG00000106609	ENSG00000124155
ENSG00000145779	ENSG00000263001	ENSG00000204381	ENSG00000131844	ENSG00000103196	ENSG00000170145	ENSG00000268975	ENSG00000125970	ENSG00000258881	ENSG00000163661	ENSG00000263001	ENSG00000022277
ENSG00000184838	ENSG00000232729	ENSG00000111321	ENSG00000049883	ENSG00000140941	ENSG00000177406	ENSG00000167578	ENSG00000259399	ENSG00000144043	ENSG00000078070	ENSG00000189077	ENSG00000087495
ENSG00000113368	ENSG00000005469	ENSG00000111653	ENSG00000157107	ENSG00000051523	ENSG00000185591	ENSG00000130204	ENSG00000101084	ENSG00000124370	ENSG00000087274	ENSG00000106330	ENSG00000127481
ENSG00000113575	ENSG00000106330	ENSG00000151233	ENSG00000251493	ENSG00000167721	ENSG00000133110	ENSG00000104859	ENSG00000196839	ENSG00000135632	ENSG00000113384	ENSG00000087077	ENSG00000158828
ENSG00000278970	ENSG00000196937	ENSG00000177119	ENSG00000171617	ENSG00000072778	ENSG00000102531	ENSG00000104863	ENSG00000159128	ENSG00000115282	ENSG00000174136	ENSG00000159840	ENSG00000117242
ENSG00000124785	ENSG00000048405	ENSG00000167779	ENSG00000164253	ENSG00000091542	ENSG00000102786	ENSG00000126453	ENSG00000205726	ENSG00000257702	ENSG00000279232	ENSG00000104723	ENSG00000117298
ENSG00000010017	ENSG00000120910	ENSG00000135677	ENSG00000132842	ENSG00000004142	ENSG00000136098	ENSG00000170892	ENSG00000185658	ENSG00000204792	ENSG00000197451	ENSG00000120910	ENSG00000123091
ENSG00000008083	ENSG00000120896	ENSG00000235162	ENSG00000085365	ENSG00000108344	ENSG00000198542	ENSG00000121417	ENSG00000099901	ENSG00000115525	ENSG00000176783	ENSG00000120896	ENSG00000116455
ENSG00000124789	ENSG00000254230	ENSG00000183160	ENSG00000152380	ENSG00000186395	ENSG00000198176	ENSG00000101236	ENSG00000100219	ENSG00000115548	ENSG00000161011	ENSG00000254230	ENSG00000197323
ENSG00000137393	ENSG00000104442	ENSG00000256223	ENSG00000145715	ENSG00000173917	ENSG00000119685	ENSG00000088826	ENSG00000128245	ENSG00000115041	ENSG00000161010	ENSG00000178209	ENSG00000163125
ENSG00000197062	ENSG00000169439	ENSG00000182957	ENSG00000176018	ENSG00000166685	ENSG00000092470	ENSG00000196839	ENSG00000100234	ENSG00000114982	ENSG00000122557	ENSG00000178685	ENSG00000143545
ENSG00000231074	ENSG00000136960	ENSG00000151778	ENSG00000153922	ENSG00000161547	ENSG00000090487	ENSG00000101457	ENSG00000004961	ENSG00000114988	ENSG00000104517	ENSG00000179526	ENSG00000143207
ENSG00000213722	ENSG00000164961	ENSG00000125257	ENSG00000031003	ENSG00000128791	ENSG00000172379	ENSG00000132801	ENSG00000177189	ENSG00000163126	ENSG00000157654	ENSG00000179632	ENSG00000162702
ENSG00000204394	ENSG00000179526	ENSG00000139842	ENSG00000120733	ENSG00000134779	ENSG00000184254	ENSG00000197818	ENSG00000102225	ENSG00000213337	ENSG00000241978	ENSG00000261236	ENSG00000176393
ENSG00000237441	ENSG00000147872	ENSG00000183087	ENSG00000044115	ENSG00000152229	ENSG00000259583	ENSG00000087495	ENSG00000077713	ENSG00000075568	ENSG00000151240	ENSG00000185122	ENSG00000143776
ENSG00000231925	ENSG00000136950	ENSG00000197324	ENSG00000185129	ENSG00000011304	ENSG00000155666	ENSG00000149658	ENSG00000116198	ENSG00000163162	ENSG00000122359	ENSG00000198853	ENSG00000153187
ENSG00000112033	ENSG00000165996	ENSG00000165516	ENSG00000113721	ENSG00000198171	ENSG00000103479	ENSG00000258366	ENSG00000159388	ENSG00000163006	ENSG00000148672	ENSG00000135002	ENSG00000134318
ENSG00000137409	ENSG00000128805	ENSG00000126214	ENSG00000196743	ENSG00000149600	ENSG00000141084	ENSG00000160255	ENSG00000138061	ENSG00000153214	ENSG00000151929	ENSG00000254473	ENSG00000116016
ENSG00000137221	ENSG00000198246	ENSG00000256500	ENSG00000145861	ENSG00000101417	ENSG00000167377	ENSG00000160284	ENSG00000114026	ENSG00000188177	ENSG00000188690	ENSG00000197694	ENSG00000243244
ENSG00000146072	ENSG00000188690	ENSG00000074603	ENSG00000120137	ENSG00000125970	ENSG00000141013	ENSG00000185339	ENSG00000174928	ENSG00000236255	ENSG00000021762	ENSG00000095321	ENSG00000115310
ENSG00000112144	ENSG00000177666	ENSG00000172349	ENSG00000254192	ENSG00000240849	ENSG00000196544	ENSG00000100234	ENSG00000153071	ENSG00000163064	ENSG00000166311	ENSG00000119383	ENSG00000114978
ENSG00000111799	ENSG00000050165	ENSG00000172345	ENSG00000184347	ENSG00000154734	ENSG00000005156	ENSG00000133424	ENSG00000135317	ENSG00000144120	ENSG00000175274	ENSG00000148248	ENSG00000084090
ENSG00000080546	ENSG00000175274	ENSG00000184254	ENSG00000175416	ENSG00000159128	ENSG00000167107	ENSG00000100271	ENSG00000112378	ENSG00000231731	ENSG00000167996	ENSG00000107281	ENSG00000115183
ENSG00000111911	ENSG00000167995	ENSG00000103202	ENSG00000197451	ENSG00000157538	ENSG00000153944	ENSG00000100294	ENSG00000106012	ENSG00000144231	ENSG00000174807	ENSG00000176978	ENSG00000128641
ENSG00000146374	ENSG00000174807	ENSG00000103249	ENSG00000161013	ENSG00000160226	ENSG00000176890	ENSG00000054611	ENSG00000164949	ENSG00000244563	ENSG00000172725	ENSG00000229124	ENSG00000115414
ENSG00000079931	ENSG00000110719	ENSG00000168140	ENSG00000113300	ENSG00000128294	ENSG00000101596	ENSG00000254413	ENSG00000136960	ENSG00000072135	ENSG00000151376	ENSG00000108091	ENSG00000233608
ENSG00000146409	ENSG00000149968	ENSG00000103502	ENSG00000124785	ENSG00000100219	ENSG00000141449	ENSG00000100288	ENSG00000107771	ENSG00000163040	ENSG00000204381	ENSG00000107521	ENSG00000228242
ENSG00000135597	ENSG00000137714	ENSG00000149932	ENSG00000010017	ENSG00000100395	ENSG00000183287	ENSG00000102312	ENSG00000184719	ENSG00000121989	ENSG00000149547	ENSG00000188690	ENSG00000131378
ENSG00000111962	ENSG00000166086	ENSG00000179918	ENSG00000124789	ENSG00000056998	ENSG00000196646	ENSG00000101935	ENSG00000174080	ENSG00000115170	ENSG00000167779	ENSG00000070047	ENSG00000174738
ENSG00000130340	ENSG00000005175	ENSG00000174238	ENSG00000180573	ENSG00000125675	ENSG00000005007	ENSG00000147251	ENSG00000110203	ENSG00000196151	ENSG00000183160	ENSG00000177666	ENSG00000011198
ENSG00000105866	ENSG00000172819	ENSG00000141258	ENSG00000204560	ENSG00000076716	ENSG00000278318	ENSG00000076716	ENSG00000137714	ENSG00000153246	ENSG00000102547	ENSG00000117984	ENSG00000181555
ENSG00000122557	ENSG00000257453	ENSG00000213977	ENSG00000137404	ENSG00000198804	ENSG00000167384	ENSG00000071553	ENSG00000198431	ENSG00000123607	ENSG00000198542	ENSG00000214026	ENSG00000047849
ENSG00000086289	ENSG00000011465	ENSG00000072778	ENSG00000137331	ENSG00000078808	ENSG00000171867	ENSG00000185973	ENSG00000125247	ENSG00000138399	ENSG00000150403	ENSG00000132254	ENSG00000214706
ENSG00000078053	ENSG00000111144	ENSG00000232859	ENSG00000204435	ENSG00000221978	ENSG00000125970	ENSG00000028137	ENSG00000090487	ENSG00000144357	ENSG00000197324	ENSG00000175274	ENSG00000154174
ENSG00000214765	ENSG00000136048	ENSG00000108828	ENSG00000263020	ENSG00000157916	ENSG00000078804	ENSG00000162419	ENSG00000074603	ENSG00000123600	ENSG00000087303	ENSG00000156599	ENSG00000065485
ENSG00000189077	ENSG00000198431	ENSG00000108840	ENSG00000213676	ENSG00000157911	ENSG00000101447	ENSG00000162407	ENSG00000103876	ENSG00000115840	ENSG00000166133	ENSG00000124942	ENSG00000197763
ENSG00000075213	ENSG00000183160	ENSG00000087152	ENSG00000221988	ENSG00000116198	ENSG00000101216	ENSG00000160789	ENSG00000162104	ENSG00000079156	ENSG00000166938	ENSG00000149823	ENSG00000145012
ENSG00000005469	ENSG00000022840	ENSG00000109062	ENSG00000227057	ENSG00000158195	ENSG00000142197	ENSG00000176393	ENSG00000140740	ENSG00000163510	ENSG00000129038	ENSG00000014216	ENSG00000154277
ENSG00000146833	ENSG00000150991	ENSG00000141564	ENSG00000231925	ENSG00000116885	ENSG00000184708	ENSG00000138061	ENSG00000166848	ENSG00000077232	ENSG00000064726	ENSG00000175602	ENSG00000134853
ENSG00000087077	ENSG00000151778	ENSG00000185624	ENSG00000007866	ENSG00000183386	ENSG00000101846	ENSG00000173540	ENSG00000276234	ENSG00000138411	ENSG00000103249	ENSG00000174807	ENSG00000138758
ENSG00000135250	ENSG00000174405	ENSG00000141542	ENSG00000112078	ENSG00000162434	ENSG00000102054	ENSG00000214706	ENSG00000266967	ENSG00000197121	ENSG00000197006	ENSG00000174080	ENSG00000152795
ENSG00000128536	ENSG00000126216	ENSG00000134779	ENSG00000124496	ENSG00000143093	ENSG00000094631	ENSG00000170871	ENSG00000168461	ENSG00000196290	ENSG00000103502	ENSG00000110719	ENSG00000138658
ENSG00000170775	ENSG00000165516	ENSG00000088256	ENSG00000044090	ENSG00000175984	ENSG00000158301	ENSG00000161011	ENSG00000243137	ENSG00000082146	ENSG00000169217	ENSG00000110092	ENSG00000138685
ENSG00000128567	ENSG00000090060	ENSG00000064961	ENSG00000112658	ENSG00000265491	ENSG00000102287	ENSG00000161010	ENSG00000087086	ENSG00000138380	ENSG00000260914	ENSG00000149380	ENSG00000196159
ENSG00000105875	ENSG00000171877	ENSG00000186111	ENSG00000124571	ENSG00000143543	ENSG00000142949	ENSG00000112290	ENSG00000130724	ENSG00000173166	ENSG00000132612	ENSG00000149260	ENSG00000113384
ENSG00000164707	ENSG00000259773	ENSG00000205138	ENSG00000198087	ENSG00000160789	ENSG00000162407	ENSG00000087077	ENSG00000101447	ENSG00000144445	ENSG00000072310	ENSG00000137504	ENSG00000112851
ENSG00000133606	ENSG00000090487	ENSG00000128016	ENSG00000112210	ENSG00000122218	ENSG00000184371	ENSG00000120910	ENSG00000100075	ENSG00000030419	ENSG00000126351	ENSG00000111653	ENSG00000145675
ENSG00000232533	ENSG00000166938	ENSG00000176401	ENSG00000118482	ENSG00000198892	ENSG00000143093	ENSG00000019549	ENSG00000100296	ENSG00000127837	ENSG00000171345	ENSG00000135480	ENSG00000145740
ENSG00000105983	ENSG00000178761	ENSG00000131408	ENSG00000156535	ENSG00000163444	ENSG00000134262	ENSG00000164961	ENSG00000147027	ENSG00000163482	ENSG00000126561	ENSG00000167779	ENSG00000038427
ENSG00000146909	ENSG00000117906	ENSG00000170892	ENSG00000146242	ENSG00000117280	ENSG00000143545	ENSG00000179632	ENSG00000131724	ENSG00000135912	ENSG00000013306	ENSG00000139289	ENSG00000133835
ENSG00000120896	ENSG00000140391	ENSG00000149600	ENSG00000135317	ENSG00000143774	ENSG00000162745	ENSG00000155876	ENSG00000071859	ENSG00000187736	ENSG00000185813	ENSG00000120798	ENSG00000164402
ENSG00000129691	ENSG00000103202	ENSG00000100991	ENSG00000271793	ENSG00000115756	ENSG00000135775	ENSG00000157654	ENSG00000162576	ENSG00000280537	ENSG00000141556	ENSG00000123064	ENSG00000181904
ENSG00000147548	ENSG00000280893	ENSG00000100219	ENSG00000198833	ENSG00000170745	ENSG00000068784	ENSG00000241978	ENSG00000028137	ENSG00000115657	ENSG00000064961	ENSG00000022840	ENSG00000120708
ENSG00000019549	ENSG00000280789	ENSG00000198792	ENSG00000112234	ENSG00000115207	ENSG00000144021	ENSG00000175274	ENSG00000158828	ENSG00000054356	ENSG00000170892	ENSG00000182957	ENSG00000152377
ENSG00000179041	ENSG00000213380	ENSG00000100243	ENSG00000272398	ENSG00000116096	ENSG00000170275	ENSG00000174807	ENSG00000117242	ENSG00000274629	ENSG00000166704	ENSG00000136156	ENSG00000184584
ENSG00000213865	ENSG00000090863	ENSG00000177189	ENSG00000112335	ENSG00000115350	ENSG00000172037	ENSG00000110203	ENSG00000253368	ENSG00000036257	ENSG00000125826	ENSG00000102547	ENSG00000145868
ENSG00000067167	ENSG00000131148	ENSG00000126903	ENSG00000079931	ENSG00000172071	ENSG00000145022	ENSG00000149380	ENSG00000116560	ENSG00000169047	ENSG00000125827	ENSG00000134871	ENSG00000113721
ENSG00000091656	ENSG00000072778	ENSG00000116685	ENSG00000152818	ENSG00000163040	ENSG00000090989	ENSG00000167779	ENSG00000162407	ENSG00000153823	ENSG00000125965	ENSG00000139842	ENSG00000197451
ENSG00000104361	ENSG00000004142	ENSG00000088280	ENSG00000118496	ENSG00000135929	ENSG00000163291	ENSG00000022840	ENSG00000162654	ENSG00000188042	ENSG00000183570	ENSG00000150403	ENSG00000096696
ENSG00000136999	ENSG00000109103	ENSG00000009307	ENSG00000118508	ENSG00000163812	ENSG00000172403	ENSG00000182957	ENSG00000273382	ENSG00000157985	ENSG00000100100	ENSG00000197324	ENSG00000124789
ENSG00000176853	ENSG00000108344	ENSG00000265972	ENSG00000111962	ENSG00000173540	ENSG00000189184	ENSG00000083544	ENSG00000173218	ENSG00000144476	ENSG00000128245	ENSG00000283029	ENSG00000181315
ENSG00000104415	ENSG00000186395	ENSG00000143545	ENSG00000146433	ENSG00000186792	ENSG00000113594	ENSG00000139842	ENSG00000159164	ENSG00000132330	ENSG00000100243	ENSG00000276168	ENSG00000007866
ENSG00000130193	ENSG00000141698	ENSG00000143569	ENSG00000197081	ENSG00000114019	ENSG00000151304	ENSG00000197324	ENSG00000163155	ENSG00000132323	ENSG00000147202	ENSG00000125384	ENSG00000183826
ENSG00000235173	ENSG00000177469	ENSG00000117592	ENSG00000085511	ENSG00000181744	ENSG00000176783	ENSG00000178974	ENSG00000143543	ENSG00000162804	ENSG00000077713	ENSG00000072110	ENSG00000151914
ENSG00000185122	ENSG00000136463	ENSG00000115738	ENSG00000130024	ENSG00000145191	ENSG00000197226	ENSG00000166923	ENSG00000066279	ENSG00000176720	ENSG00000126903	ENSG00000182809	ENSG00000156508
ENSG00000147955	ENSG00000070540	ENSG00000115464	ENSG00000146535	ENSG00000087266	ENSG00000206503	ENSG00000280893	ENSG00000163444	ENSG00000168395	ENSG00000142784	ENSG00000137802	ENSG00000156535
ENSG00000122707	ENSG00000167881	ENSG00000124356	ENSG00000008256	ENSG00000109743	ENSG00000156508	ENSG00000260914	ENSG00000058668	ENSG00000170364	ENSG00000162390	ENSG00000157483	ENSG00000111799
ENSG00000148019	ENSG00000224877	ENSG00000144021	ENSG00000106460	ENSG00000245067	ENSG00000135317	ENSG00000132612	ENSG00000133069	ENSG00000156983	ENSG00000143387	ENSG00000137809	ENSG00000112419
ENSG00000106829	ENSG00000185813	ENSG00000154518	ENSG00000136261	ENSG00000005059	ENSG00000164692	ENSG00000091542	ENSG00000133065	ENSG00000163702	ENSG00000143545	ENSG00000172379	ENSG00000152818
ENSG00000130958	ENSG00000064961	ENSG00000168542	ENSG00000136193	ENSG00000112977	ENSG00000128567	ENSG00000108828	ENSG00000276600	ENSG00000125037	ENSG00000169241	ENSG00000182511	ENSG00000118508
ENSG00000011454	ENSG00000185236	ENSG00000003393	ENSG00000154678	ENSG00000145555	ENSG00000185697	ENSG00000125458	ENSG00000143479	ENSG00000157014	ENSG00000143196	ENSG00000103202	ENSG00000055208
ENSG00000160408	ENSG00000179271	ENSG00000115414	ENSG00000173852	ENSG00000153044	ENSG00000178209	ENSG00000064961	ENSG00000136636	ENSG00000196639	ENSG00000135837	ENSG00000007376	ENSG00000155906
ENSG00000107021	ENSG00000105677	ENSG00000067560	ENSG00000086289	ENSG00000273345	ENSG00000135047	ENSG00000171570	ENSG00000186063	ENSG00000154743	ENSG00000066279	ENSG00000168140	ENSG00000146535
ENSG00000196422	ENSG00000243137	ENSG00000154277	ENSG00000136271	ENSG00000266751	ENSG00000188229	ENSG00000087074	ENSG00000168118	ENSG00000163528	ENSG00000203705	ENSG00000153406	ENSG00000180354
ENSG00000186193	ENSG00000130204	ENSG00000134853	ENSG00000196715	ENSG00000171720	ENSG00000151240	ENSG00000087086	ENSG00000077585	ENSG00000225733	ENSG00000186063	ENSG00000077235	ENSG00000173852
ENSG00000196372	ENSG00000104853	ENSG00000197894	ENSG00000106609	ENSG00000169230	ENSG00000229124	ENSG00000142173	ENSG00000153187	ENSG00000131375	ENSG00000115207	ENSG00000261067	ENSG00000106636
ENSG00000107890	ENSG00000125898	ENSG00000164040	ENSG00000127951	ENSG00000161013	ENSG00000026025	ENSG00000099956	ENSG00000134318	ENSG00000131386	ENSG00000115295	ENSG00000103502	ENSG00000106609
ENSG00000150051	ENSG00000100991	ENSG00000189184	ENSG00000075223	ENSG00000278970	ENSG00000234961	ENSG00000261326	ENSG00000119777	ENSG00000154814	ENSG00000013016	ENSG00000279030	ENSG00000058091
ENSG00000197467	ENSG00000101447	ENSG00000153071	ENSG00000004864	ENSG00000137312	ENSG00000122359	ENSG00000196517	ENSG00000138080	ENSG00000197885	ENSG00000057935	ENSG00000039523	ENSG00000135272
ENSG00000107738	ENSG00000196839	ENSG00000131711	ENSG00000006453	ENSG00000231925	ENSG00000107521	ENSG00000142961	ENSG00000260025	ENSG00000151093	ENSG00000279644	ENSG00000141084	ENSG00000105976
ENSG00000156026	ENSG00000240849	ENSG00000164253	ENSG00000146834	ENSG00000146242	ENSG00000250644	ENSG00000184371	ENSG00000143889	ENSG00000033867	ENSG00000114999	ENSG00000260914	ENSG00000128567
ENSG00000272489	ENSG00000087495	ENSG00000038427	ENSG00000087077	ENSG00000227220	ENSG00000117984	ENSG00000226419	ENSG00000057935	ENSG00000152642	ENSG00000136542	ENSG00000132612	ENSG00000186480
ENSG00000122359	ENSG00000100075	ENSG00000120708	ENSG00000091136	ENSG00000079931	ENSG00000133789	ENSG00000134262	ENSG00000116016	ENSG00000144635	ENSG00000061676	ENSG00000213380	ENSG00000104361
ENSG00000148672	ENSG00000183864	ENSG00000170624	ENSG00000146802	ENSG00000229502	ENSG00000156599	ENSG00000116830	ENSG00000116062	ENSG00000182973	ENSG00000206560	ENSG00000140961	ENSG00000179632
ENSG00000138131	ENSG00000100227	ENSG00000113739	ENSG00000105976	ENSG00000239857	ENSG00000166902	ENSG00000117280	ENSG00000243244	ENSG00000144681	ENSG00000151789	ENSG00000213977	ENSG00000157654
ENSG00000151929	ENSG00000100294	ENSG00000176783	ENSG00000231721	ENSG00000146540	ENSG00000124942	ENSG00000143878	ENSG00000115310	ENSG00000172936	ENSG00000179152	ENSG00000072778	ENSG00000241978
ENSG00000188690	ENSG00000102225	ENSG00000096696	ENSG00000133606	ENSG00000106009	ENSG00000172638	ENSG00000115207	ENSG00000186889	ENSG00000093217	ENSG00000163840	ENSG00000004142	ENSG00000011454
ENSG00000244242	ENSG00000147118	ENSG00000124789	ENSG00000117868	ENSG00000006747	ENSG00000110075	ENSG00000115808	ENSG00000197223	ENSG00000157036	ENSG00000082781	ENSG00000167543	ENSG00000026025
ENSG00000214026	ENSG00000147202	ENSG00000181315	ENSG00000246089	ENSG00000086289	ENSG00000137504	ENSG00000057935	ENSG00000172071	ENSG00000114742	ENSG00000168924	ENSG00000172171	ENSG00000234961
ENSG00000148985	ENSG00000116198	ENSG00000213676	ENSG00000147316	ENSG00000136279	ENSG00000067182	ENSG00000274629	ENSG00000084090	ENSG00000144655	ENSG00000050730	ENSG00000108344	ENSG00000168283
ENSG00000247271	ENSG00000127481	ENSG00000183826	ENSG00000147324	ENSG00000106636	ENSG00000111640	ENSG00000036257	ENSG00000144120	ENSG00000172888	ENSG00000113638	ENSG00000186395	ENSG00000165757
ENSG00000129158	ENSG00000184677	ENSG00000156508	ENSG00000164741	ENSG00000263001	ENSG00000269968	ENSG00000144677	ENSG00000172845	ENSG00000168038	ENSG00000164331	ENSG00000141756	ENSG00000099250
ENSG00000255448	ENSG00000117602	ENSG00000156535	ENSG00000104723	ENSG00000232729	ENSG00000111641	ENSG00000186792	ENSG00000170035	ENSG00000163788	ENSG00000112874	ENSG00000141698	ENSG00000072401
ENSG00000133318	ENSG00000184371	ENSG00000178033	ENSG00000156011	ENSG00000005486	ENSG00000111653	ENSG00000154174	ENSG00000138411	ENSG00000280435	ENSG00000134982	ENSG00000177469	ENSG00000198246
ENSG00000014138	ENSG00000160710	ENSG00000055208	ENSG00000253200	ENSG00000146833	ENSG00000198431	ENSG00000163781	ENSG00000162944	ENSG00000186448	ENSG00000196743	ENSG00000030582	ENSG00000148672
ENSG00000175602	ENSG00000143344	ENSG00000106460	ENSG00000008853	ENSG00000133606	ENSG00000179295	ENSG00000154928	ENSG00000131386	ENSG00000169981	ENSG00000010017	ENSG00000173917	ENSG00000155254
ENSG00000175573	ENSG00000176393	ENSG00000106609	ENSG00000104765	ENSG00000159840	ENSG00000150991	ENSG00000161202	ENSG00000181555	ENSG00000163807	ENSG00000137177	ENSG00000005882	ENSG00000119927
ENSG00000174903	ENSG00000159388	ENSG00000164692	ENSG00000186918	ENSG00000164896	ENSG00000182957	ENSG00000134852	ENSG00000178467	ENSG00000011376	ENSG00000181315	ENSG00000108821	ENSG00000151929
ENSG00000174807	ENSG00000076356	ENSG00000104332	ENSG00000012232	ENSG00000120896	ENSG00000197324	ENSG00000137628	ENSG00000114738	ENSG00000163820	ENSG00000197062	ENSG00000011028	ENSG00000150760
ENSG00000172830	ENSG00000143776	ENSG00000185697	ENSG00000104687	ENSG00000136960	ENSG00000185567	ENSG00000112941	ENSG00000010318	ENSG00000114302	ENSG00000112079	ENSG00000136463	ENSG00000110713
ENSG00000162341	ENSG00000277877	ENSG00000137573	ENSG00000147548	ENSG00000179526	ENSG00000166147	ENSG00000035499	ENSG00000113805	ENSG00000178467	ENSG00000146085	ENSG00000167881	ENSG00000198561
ENSG00000054965	ENSG00000115295	ENSG00000188343	ENSG00000168172	ENSG00000185122	ENSG00000166949	ENSG00000251493	ENSG00000163320	ENSG00000145022	ENSG00000156535	ENSG00000176170	ENSG00000124942
ENSG00000175567	ENSG00000138061	ENSG00000160959	ENSG00000165102	ENSG00000153714	ENSG00000064726	ENSG00000158987	ENSG00000168386	ENSG00000176095	ENSG00000178033	ENSG00000108639	ENSG00000151376
ENSG00000149260	ENSG00000115306	ENSG00000107186	ENSG00000104331	ENSG00000147889	ENSG00000182511	ENSG00000120733	ENSG00000259976	ENSG00000243477	ENSG00000146376	ENSG00000171298	ENSG00000082805
ENSG00000263465	ENSG00000144224	ENSG00000148175	ENSG00000035681	ENSG00000147955	ENSG00000168140	ENSG00000113739	ENSG00000031081	ENSG00000114735	ENSG00000051620	ENSG00000224877	ENSG00000111653
ENSG00000110318	ENSG00000178074	ENSG00000136935	ENSG00000185697	ENSG00000122696	ENSG00000077235	ENSG00000176783	ENSG00000221955	ENSG00000164091	ENSG00000130024	ENSG00000185624	ENSG00000174718
ENSG00000137752	ENSG00000085449	ENSG00000197694	ENSG00000180694	ENSG00000148090	ENSG00000276075	ENSG00000161021	ENSG00000070476	ENSG00000168237	ENSG00000136235	ENSG00000185813	ENSG00000166130
ENSG00000137713	ENSG00000130147	ENSG00000148396	ENSG00000156162	ENSG00000131669	ENSG00000132612	ENSG00000231074	ENSG00000163870	ENSG00000248592	ENSG00000242265	ENSG00000181396	ENSG00000136021
ENSG00000149577	ENSG00000114026	ENSG00000151240	ENSG00000180543	ENSG00000136854	ENSG00000167693	ENSG00000204560	ENSG00000081307	ENSG00000213533	ENSG00000005483	ENSG00000158270	ENSG00000186298
ENSG00000149582	ENSG00000134072	ENSG00000120549	ENSG00000132561	ENSG00000119333	ENSG00000174231	ENSG00000112079	ENSG00000163661	ENSG00000163932	ENSG00000128607	ENSG00000101596	ENSG00000179295
ENSG00000160703	ENSG00000206560	ENSG00000266412	ENSG00000104517	ENSG00000204054	ENSG00000034152	ENSG00000112658	ENSG00000169255	ENSG00000168291	ENSG00000012232	ENSG00000128791	ENSG00000257218
ENSG00000023171	ENSG00000174738	ENSG00000258838	ENSG00000176853	ENSG00000169692	ENSG00000007202	ENSG00000055208	ENSG00000038219	ENSG00000168306	ENSG00000019549	ENSG00000070404	ENSG00000111786
ENSG00000149547	ENSG00000172053	ENSG00000107984	ENSG00000164961	ENSG00000107281	ENSG00000141753	ENSG00000006704	ENSG00000065882	ENSG00000163635	ENSG00000119471	ENSG00000011304	ENSG00000125257
ENSG00000084234	ENSG00000088543	ENSG00000198018	ENSG00000153317	ENSG00000176978	ENSG00000013306	ENSG00000127951	ENSG00000109787	ENSG00000169379	ENSG00000167114	ENSG00000099624	ENSG00000197324
ENSG00000004478	ENSG00000248592	ENSG00000121691	ENSG00000132294	ENSG00000072401	ENSG00000030582	ENSG00000058091	ENSG00000226950	ENSG00000178694	ENSG00000204054	ENSG00000127445	ENSG00000089902
ENSG00000121361	ENSG00000213533	ENSG00000198561	ENSG00000129292	ENSG00000172731	ENSG00000136436	ENSG00000157212	ENSG00000128039	ENSG00000080822	ENSG00000120549	ENSG00000129353	ENSG00000166428
ENSG00000064115	ENSG00000168297	ENSG00000124942	ENSG00000104518	ENSG00000107816	ENSG00000005882	ENSG00000012232	ENSG00000163291	ENSG00000198919	ENSG00000119938	ENSG00000268173	ENSG00000185567
ENSG00000151233	ENSG00000057019	ENSG00000110723	ENSG00000261236	ENSG00000177542	ENSG00000008294	ENSG00000104231	ENSG00000138658	ENSG00000138459	ENSG00000107829	ENSG00000205138	ENSG00000166923
ENSG00000257225	ENSG00000206527	ENSG00000110063	ENSG00000185122	ENSG00000177666	ENSG00000011143	ENSG00000197858	ENSG00000174599	ENSG00000144857	ENSG00000167333	ENSG00000176401	ENSG00000159251
ENSG00000167779	ENSG00000070476	ENSG00000166086	ENSG00000106993	ENSG00000184281	ENSG00000141367	ENSG00000107201	ENSG00000173376	ENSG00000163611	ENSG00000121691	ENSG00000160410	ENSG00000278621
ENSG00000172819	ENSG00000163660	ENSG00000151491	ENSG00000107036	ENSG00000132254	ENSG00000035862	ENSG00000137075	ENSG00000138688	ENSG00000259976	ENSG00000123444	ENSG00000104936	ENSG00000197535
ENSG00000170439	ENSG00000177383	ENSG00000174718	ENSG00000147854	ENSG00000050165	ENSG00000134030	ENSG00000238227	ENSG00000196159	ENSG00000144840	ENSG00000167986	ENSG00000130748	ENSG00000140416
ENSG00000135424	ENSG00000134853	ENSG00000134294	ENSG00000107186	ENSG00000167986	ENSG00000198796	ENSG00000127191	ENSG00000189184	ENSG00000173230	ENSG00000196611	ENSG00000024422	ENSG00000140474
ENSG00000127329	ENSG00000245067	ENSG00000011465	ENSG00000164985	ENSG00000168056	ENSG00000171451	ENSG00000107521	ENSG00000145391	ENSG00000173226	ENSG00000166250	ENSG00000131408	ENSG00000173517
ENSG00000121749	ENSG00000152795	ENSG00000198431	ENSG00000188352	ENSG00000175602	ENSG00000101544	ENSG00000177951	ENSG00000151617	ENSG00000196981	ENSG00000111269	ENSG00000170892	ENSG00000103888
ENSG00000102189	ENSG00000150961	ENSG00000150991	ENSG00000120156	ENSG00000174996	ENSG00000105664	ENSG00000254979	ENSG00000164114	ENSG00000138496	ENSG00000174718	ENSG00000125826	ENSG00000140575
ENSG00000183395	ENSG00000196159	ENSG00000005810	ENSG00000165282	ENSG00000174807	ENSG00000124120	ENSG00000134802	ENSG00000067113	ENSG00000206527	ENSG00000170439	ENSG00000125814	ENSG00000140988
ENSG00000257732	ENSG00000198589	ENSG00000102466	ENSG00000198853	ENSG00000174080	ENSG00000132801	ENSG00000172830	ENSG00000112851	ENSG00000221955	ENSG00000076108	ENSG00000101439	ENSG00000103342
ENSG00000136044	ENSG00000153071	ENSG00000126803	ENSG00000165275	ENSG00000173715	ENSG00000124214	ENSG00000054965	ENSG00000145675	ENSG00000114520	ENSG00000011465	ENSG00000100997	ENSG00000155666
ENSG00000235162	ENSG00000145675	ENSG00000159251	ENSG00000119139	ENSG00000172725	ENSG00000124212	ENSG00000170145	ENSG00000118985	ENSG00000070476	ENSG00000256223	ENSG00000125970	ENSG00000103502
ENSG00000186298	ENSG00000113391	ENSG00000278621	ENSG00000188647	ENSG00000110719	ENSG00000154734	ENSG00000082805	ENSG00000112874	ENSG00000197763	ENSG00000136141	ENSG00000196839	ENSG00000166188
ENSG00000152137	ENSG00000112874	ENSG00000166147	ENSG00000107372	ENSG00000110092	ENSG00000100227	ENSG00000185591	ENSG00000047188	ENSG00000274810	ENSG00000151320	ENSG00000101457	ENSG00000276075
ENSG00000122966	ENSG00000217128	ENSG00000140416	ENSG00000156017	ENSG00000111321	ENSG00000225840	ENSG00000135424	ENSG00000133835	ENSG00000163781	ENSG00000140043	ENSG00000087495	ENSG00000159792
ENSG00000022840	ENSG00000072364	ENSG00000103888	ENSG00000106829	ENSG00000215039		ENSG00000186298	ENSG00000185129	ENSG00000154928	ENSG00000171877	ENSG00000141959	ENSG00000103064
ENSG00000110917	ENSG00000184347	ENSG00000140575	ENSG00000135049	ENSG00000272822		ENSG00000132964	ENSG00000145868	ENSG00000158092	ENSG00000166147	ENSG00000142173	ENSG00000103061
ENSG00000102781	ENSG00000197451	ENSG00000162104	ENSG00000066697	ENSG00000135480		ENSG00000073910	ENSG00000113742	ENSG00000138231	ENSG00000104064	ENSG00000160285	ENSG00000153786
ENSG00000120694	ENSG00000113269	ENSG00000189067	ENSG00000059769	ENSG00000281415		ENSG00000100813	ENSG00000197451	ENSG00000114107	ENSG00000157483	ENSG00000100075	ENSG00000174238
ENSG00000180660	ENSG00000156508	ENSG00000159792	ENSG00000165219	ENSG00000257671		ENSG00000196943	ENSG00000161013	ENSG00000175054	ENSG00000166949	ENSG00000100023	ENSG00000174231
ENSG00000133104	ENSG00000156535	ENSG00000174231	ENSG00000119487	ENSG00000167779		ENSG00000009830	ENSG00000010017	ENSG00000181744	ENSG00000103855	ENSG00000198792	ENSG00000072778
ENSG00000120690	ENSG00000112234	ENSG00000007202	ENSG00000136854	ENSG00000180806		ENSG00000119714	ENSG00000124789	ENSG00000114698	ENSG00000172379	ENSG00000100321	ENSG00000007202
ENSG00000136111	ENSG00000112335	ENSG00000005882	ENSG00000160408	ENSG00000135677		ENSG00000075131	ENSG00000112242	ENSG00000196549	ENSG00000221852	ENSG00000100395	ENSG00000264044
ENSG00000270181	ENSG00000135596	ENSG00000011143	ENSG00000167114	ENSG00000111058		ENSG00000172379	ENSG00000198663	ENSG00000163661	ENSG00000141179	ENSG00000100294	ENSG00000141753
ENSG00000139842	ENSG00000155111	ENSG00000158270	ENSG00000107290	ENSG00000120833		ENSG00000129925	ENSG00000112658	ENSG00000243150	ENSG00000121064	ENSG00000188130	ENSG00000126561
ENSG00000197324	ENSG00000178033	ENSG00000088298	ENSG00000127191	ENSG00000136044		ENSG00000175643	ENSG00000151914	ENSG00000169760	ENSG00000035862	ENSG00000102225	ENSG00000035862
ENSG00000129474	ENSG00000112378	ENSG00000132824	ENSG00000151240	ENSG00000076248		ENSG00000169217	ENSG00000156508	ENSG00000177694	ENSG00000198796	ENSG00000131080	ENSG00000152223
ENSG00000165516	ENSG00000152818	ENSG00000184117	ENSG00000047056	ENSG00000150977		ENSG00000103047	ENSG00000156535	ENSG00000078070	ENSG00000197632	ENSG00000090776	ENSG00000215421
ENSG00000125384	ENSG00000008256	ENSG00000100227	ENSG00000123240	ENSG00000214455		ENSG00000168807	ENSG00000146242	ENSG00000145191	ENSG00000161847	ENSG00000085185	ENSG00000129353
ENSG00000126814	ENSG00000146648	ENSG00000179222	ENSG00000165996	ENSG00000139842		ENSG00000166446	ENSG00000272398	ENSG00000161202	ENSG00000196646	ENSG00000196924	ENSG00000271303
ENSG00000165898	ENSG00000106609	ENSG00000125675	ENSG00000165757	ENSG00000150403		ENSG00000275023	ENSG00000112335	ENSG00000113790	ENSG00000167384	ENSG00000126903	ENSG00000270299
ENSG00000119685	ENSG00000135272	ENSG00000198804	ENSG00000148498	ENSG00000283029		ENSG00000173757	ENSG00000112769	ENSG00000113838	ENSG00000130844	ENSG00000225840	ENSG00000088812
ENSG00000013523	ENSG00000106299		ENSG00000198964	ENSG00000276168		ENSG00000011143	ENSG00000112306	ENSG00000180611	ENSG00000130724		ENSG00000125812
ENSG00000166165	ENSG00000168172		ENSG00000108091	ENSG00000125384		ENSG00000166685	ENSG00000112357	ENSG00000145014	ENSG00000101347		ENSG00000125970
ENSG00000166923	ENSG00000165102		ENSG00000108187	ENSG00000178974		ENSG00000109066	ENSG00000164442	ENSG00000185798	ENSG00000203880		ENSG00000260032
ENSG00000103994	ENSG00000137573		ENSG00000272916	ENSG00000126804		ENSG00000171298	ENSG00000118508	ENSG00000185621	ENSG00000100139		ENSG00000124214
ENSG00000197535	ENSG00000140396		ENSG00000148672	ENSG00000072110		ENSG00000101680	ENSG00000185127	ENSG00000168936	ENSG00000270069		ENSG00000171940
ENSG00000180357	ENSG00000180543		ENSG00000107854	ENSG00000165898		ENSG00000186111	ENSG00000177706	ENSG00000168884	ENSG00000147118		ENSG00000087460
ENSG00000137817	ENSG00000104517		ENSG00000138160	ENSG00000182809		ENSG00000167785	ENSG00000086232	ENSG00000132406	ENSG00000158526		ENSG00000101191
ENSG00000140403	ENSG00000132294		ENSG00000138119	ENSG00000166133		ENSG00000196357	ENSG00000106546	ENSG00000178988	ENSG00000184785		ENSG00000100219
ENSG00000103888	ENSG00000187210		ENSG00000138180	ENSG00000259773		ENSG00000160410	ENSG00000164543	ENSG00000087008	ENSG00000022267		ENSG00000128245
ENSG00000140577	ENSG00000197969		ENSG00000196233	ENSG00000137809		ENSG00000105771	ENSG00000106636	ENSG00000038219			ENSG00000101955
ENSG00000176463	ENSG00000157654		ENSG00000171307	ENSG00000137817		ENSG00000178726	ENSG00000105968	ENSG00000048342			ENSG00000102312
ENSG00000168140	ENSG00000241978		ENSG00000213341	ENSG00000103202		ENSG00000125965	ENSG00000169919	ENSG00000163257			ENSG00000147100
ENSG00000103199	ENSG00000148154		ENSG00000107862	ENSG00000103249		ENSG00000126001	ENSG00000106609	ENSG00000181982			ENSG00000225840
ENSG00000175643	ENSG00000148175		ENSG00000108039	ENSG00000127554		ENSG00000273311	ENSG00000232729	ENSG00000168228
ENSG00000197006	ENSG00000130707		ENSG00000151553	ENSG00000168140		ENSG00000100280	ENSG00000075213	ENSG00000109680
ENSG00000103356	ENSG00000047056		ENSG00000107560	ENSG00000149923		ENSG00000100139	ENSG00000157240	ENSG00000157796
ENSG00000103502	ENSG00000238266		ENSG00000150760	ENSG00000213380		ENSG00000196588	ENSG00000001629	ENSG00000249700
ENSG00000149923	ENSG00000148468		ENSG00000070047	ENSG00000108963		ENSG00000147118	ENSG00000004766	ENSG00000163453
ENSG00000103479	ENSG00000165997		ENSG00000021762	ENSG00000177602			ENSG00000106330	ENSG00000248049
ENSG00000166188	ENSG00000120549		ENSG00000110713	ENSG00000074356			ENSG00000087077	ENSG00000163738
ENSG00000135740	ENSG00000172731		ENSG00000167333	ENSG00000108528			ENSG00000170632	ENSG00000163743
ENSG00000090863	ENSG00000197771		ENSG00000205339	ENSG00000029725			ENSG00000106299	ENSG00000272414
ENSG00000168404	ENSG00000107672		ENSG00000133789	ENSG00000109103			ENSG00000128567	ENSG00000118804
ENSG00000051523	ENSG00000148773		ENSG00000110756	ENSG00000167543			ENSG00000133606	ENSG00000169288
ENSG00000167693	ENSG00000070047		ENSG00000176697	ENSG00000141696			ENSG00000232533	ENSG00000138759
ENSG00000220205	ENSG00000167333		ENSG00000110422	ENSG00000141698			ENSG00000146904	ENSG00000189308
ENSG00000072310	ENSG00000025434		ENSG00000175274	ENSG00000177469			ENSG00000181220	ENSG00000163312
ENSG00000141698	ENSG00000166902		ENSG00000149115	ENSG00000108828			ENSG00000104723	ENSG00000138678
ENSG00000173757	ENSG00000124942		ENSG00000134802	ENSG00000108840			ENSG00000104611	ENSG00000163625
ENSG00000198863	ENSG00000175602		ENSG00000198561	ENSG00000168591			ENSG00000120910	ENSG00000163629
ENSG00000108312	ENSG00000174080		ENSG00000149532	ENSG00000011028			ENSG00000129691	ENSG00000118785
ENSG00000173917	ENSG00000149256		ENSG00000124942	ENSG00000136463			ENSG00000104332	ENSG00000177432
ENSG00000108819	ENSG00000160703		ENSG00000175602	ENSG00000227036			ENSG00000083168	ENSG00000138640
ENSG00000120063	ENSG00000166250		ENSG00000174080	ENSG00000176170			ENSG00000180543	ENSG00000138821
ENSG00000227036	ENSG00000082805		ENSG00000172830	ENSG00000185359			ENSG00000132561	ENSG00000109320
ENSG00000109066	ENSG00000167535		ENSG00000110075	ENSG00000262049			ENSG00000104517	ENSG00000109323
ENSG00000167881	ENSG00000135469		ENSG00000110203	ENSG00000262814			ENSG00000008513	ENSG00000145365
ENSG00000158270	ENSG00000257732		ENSG00000171631	ENSG00000262660			ENSG00000104472	ENSG00000145362
ENSG00000176890	ENSG00000186298		ENSG00000168014	ENSG00000169696			ENSG00000179526	ENSG00000174599
ENSG00000132199	ENSG00000152137		ENSG00000188997	ENSG00000181396			ENSG00000107186	ENSG00000164099
ENSG00000168461	ENSG00000083544		ENSG00000137513	ENSG00000141542			ENSG00000164985	ENSG00000145388
ENSG00000134779	ENSG00000102466		ENSG00000137504	ENSG00000101596			ENSG00000147955	ENSG00000138738
ENSG00000183287	ENSG00000139842		ENSG00000263465	ENSG00000064666			ENSG00000198853	ENSG00000050730
ENSG00000197563	ENSG00000130177		ENSG00000110723	ENSG00000099624			ENSG00000122741	ENSG00000196159
ENSG00000064961	ENSG00000197324		ENSG00000137714	ENSG00000130005			ENSG00000135047	ENSG00000153132
ENSG00000185236	ENSG00000213983		ENSG00000137713	ENSG00000267001			ENSG00000158169	ENSG00000109436
ENSG00000099330	ENSG00000092148		ENSG00000137656	ENSG00000141873			ENSG00000070214	ENSG00000170185
ENSG00000166289	ENSG00000100523		ENSG00000110367	ENSG00000129932			ENSG00000106771	ENSG00000151611
ENSG00000153879	ENSG00000100558		ENSG00000149547	ENSG00000064961			ENSG00000157654	ENSG00000151617
ENSG00000004776	ENSG00000100697		ENSG00000149554	ENSG00000167657			ENSG00000241978	ENSG00000198589
ENSG00000167578	ENSG00000166428		ENSG00000166086	ENSG00000185236			ENSG00000059769	ENSG00000109670
ENSG00000204920	ENSG00000185567		ENSG00000120647	ENSG00000127445			ENSG00000148154	ENSG00000109654
ENSG00000130204	ENSG00000182636		ENSG00000082805	ENSG00000171291			ENSG00000119321	ENSG00000121211
ENSG00000104853	ENSG00000104142		ENSG00000151067	ENSG00000104774			ENSG00000136861	ENSG00000121210
ENSG00000104859	ENSG00000138593		ENSG00000130038	ENSG00000171223			ENSG00000136940	ENSG00000164125
ENSG00000090372	ENSG00000069966		ENSG00000185652	ENSG00000179271			ENSG00000011454	ENSG00000052802
ENSG00000169169	ENSG00000129003		ENSG00000111269	ENSG00000130520			ENSG00000136950	ENSG00000181381
ENSG00000170892	ENSG00000103855		ENSG00000111276	ENSG00000153879			ENSG00000233901	ENSG00000164107
ENSG00000166704	ENSG00000169375		ENSG00000111731	ENSG00000126254			ENSG00000148358	ENSG00000177822
ENSG00000171456	ENSG00000172379		ENSG00000139146	ENSG00000176401			ENSG00000186350	ENSG00000109762
ENSG00000149600	ENSG00000064726		ENSG00000189079	ENSG00000160570			ENSG00000196139	ENSG00000153395
ENSG00000204103	ENSG00000140575		ENSG00000161813	ENSG00000130204			ENSG00000282883	ENSG00000164151
ENSG00000124120	ENSG00000175643		ENSG00000167779	ENSG00000104853			ENSG00000134452	ENSG00000112941
ENSG00000172216	ENSG00000103365		ENSG00000094914	ENSG00000104936			ENSG00000026025	ENSG00000150756
ENSG00000171940	ENSG00000103510		ENSG00000185591	ENSG00000130748			ENSG00000234961	ENSG00000145604
ENSG00000124209	ENSG00000166446		ENSG00000135424	ENSG00000105472			ENSG00000108091	ENSG00000113638
ENSG00000154734	ENSG00000197566		ENSG00000170581	ENSG00000170892			ENSG00000148634	ENSG00000151876
ENSG00000159110	ENSG00000133030		ENSG00000076108	ENSG00000125826			ENSG00000122359	ENSG00000213949
ENSG00000100075	ENSG00000232859		ENSG00000183735	ENSG00000125901			ENSG00000171307	ENSG00000164171
ENSG00000100219	ENSG00000007202		ENSG00000135677	ENSG00000101439			ENSG00000107521	ENSG00000164283
ENSG00000100225	ENSG00000264044		ENSG00000174106	ENSG00000100991			ENSG00000273485	ENSG00000177058
ENSG00000100234	ENSG00000169696		ENSG00000175782	ENSG00000259399			ENSG00000151929	ENSG00000062194
ENSG00000100302	ENSG00000158270		ENSG00000133858	ENSG00000101084			ENSG00000197771	ENSG00000049883
ENSG00000100350	ENSG00000134030		ENSG00000258064	ENSG00000196839			ENSG00000120008	ENSG00000113161
ENSG00000183864	ENSG00000172009		ENSG00000136021	ENSG00000101457			ENSG00000188690	ENSG00000152359
ENSG00000198911	ENSG00000167785		ENSG00000257732	ENSG00000026036			ENSG00000070047	ENSG00000164253
ENSG00000138944	ENSG00000123144		ENSG00000013503	ENSG00000185808			ENSG00000177666	ENSG00000132840
ENSG00000073169	ENSG00000160570		ENSG00000076248	ENSG00000142173			ENSG00000182208	ENSG00000152380
ENSG00000147010	ENSG00000104859		ENSG00000186298	ENSG00000160284			ENSG00000214026	ENSG00000145681
ENSG00000147027	ENSG00000125841		ENSG00000179295	ENSG00000273311			ENSG00000187079	ENSG00000164176
ENSG00000156313	ENSG00000124212		ENSG00000186710	ENSG00000100075			ENSG00000110422	ENSG00000247828
ENSG00000130988	ENSG00000154734		ENSG00000135111	ENSG00000100100			ENSG00000124942	ENSG00000175745
ENSG00000198455	ENSG00000258555		ENSG00000111786	ENSG00000100294			ENSG00000175602	ENSG00000145723
ENSG00000090776	ENSG00000184117		ENSG00000022840	ENSG00000184164			ENSG00000174807	ENSG00000164211
ENSG00000003096	ENSG00000184708		ENSG00000151835	ENSG00000102225			ENSG00000173715	ENSG00000113083
ENSG00000076716	ENSG00000128245		ENSG00000152484	ENSG00000077713			ENSG00000172830	ENSG00000113368
ENSG00000063587	ENSG00000100234		ENSG00000073910	ENSG00000134590			ENSG00000149548	ENSG00000197208
ENSG00000142599	ENSG00000100201		ENSG00000023516	ENSG00000184588			ENSG00000149547	ENSG00000125347
ENSG00000172456	ENSG00000188636		ENSG00000136152	ENSG00000223745			ENSG00000110063	ENSG00000132570
ENSG00000185946	ENSG00000067992		ENSG00000102468	ENSG00000185946			ENSG00000166086	ENSG00000158402
ENSG00000143545	ENSG00000131724		ENSG00000139687	ENSG00000184371			ENSG00000111640	ENSG00000197948
ENSG00000143252	ENSG00000126903		ENSG00000136098	ENSG00000143398			ENSG00000269968	ENSG00000157510
ENSG00000162745	ENSG00000225840		ENSG00000083544	ENSG00000151414			ENSG00000111276	ENSG00000164284
ENSG00000176393	ENSG00000198804		ENSG00000083535	ENSG00000143507			ENSG00000064115	ENSG00000070814
ENSG00000159388			ENSG00000005810	ENSG00000116962			ENSG00000235884	ENSG00000145908
ENSG00000186063			ENSG00000125257	ENSG00000115738			ENSG00000174718	ENSG00000145901
ENSG00000143801			ENSG00000139793	ENSG00000213626			ENSG00000139174	ENSG00000196743
ENSG00000054356			ENSG00000134871	ENSG00000196975			ENSG00000257225	ENSG00000164576
ENSG00000145022			ENSG00000150403	ENSG00000136542			ENSG00000258232	ENSG00000082516
ENSG00000173230			ENSG00000130177	ENSG00000168542			ENSG00000094914	ENSG00000113272
ENSG00000169908			ENSG00000165801	ENSG00000115414			ENSG00000135469	ENSG00000145861
ENSG00000013297			ENSG00000100503	ENSG00000085449			ENSG00000166886	ENSG00000164609
ENSG00000169762			ENSG00000125384	ENSG00000135919			ENSG00000111581	ENSG00000168246
ENSG00000226950			ENSG00000020577	ENSG00000114857			ENSG00000139289	ENSG00000113761
ENSG00000131711			ENSG00000100647	ENSG00000240682			ENSG00000257453	ENSG00000113240
ENSG00000113657			ENSG00000080815	ENSG00000114127			ENSG00000111058	ENSG00000087116
ENSG00000113721			ENSG00000140043	ENSG00000172061			ENSG00000166130	ENSG00000161013
ENSG00000164576			ENSG00000227051	ENSG00000163697			ENSG00000186298	ENSG00000050748
ENSG00000137177			ENSG00000090060	ENSG00000134853			ENSG00000111786	ENSG00000113300
ENSG00000213676			ENSG00000089902	ENSG00000138658			ENSG00000175970	ENSG00000278970
ENSG00000112234			ENSG00000075413	ENSG00000189184			ENSG00000150991	ENSG00000233937
ENSG00000055208			ENSG00000126214	ENSG00000109572			ENSG00000120694	ENSG00000248275
ENSG00000091136			ENSG00000256500	ENSG00000168564			ENSG00000136104	ENSG00000137275
ENSG00000173281			ENSG00000166428	ENSG00000153071			ENSG00000136098	ENSG00000168994
ENSG00000186918			ENSG00000185567	ENSG00000198961			ENSG00000083544	ENSG00000124787
ENSG00000012232			ENSG00000114062	ENSG00000133835			ENSG00000185989	ENSG00000124785
ENSG00000066777			ENSG00000169105	ENSG00000072364			ENSG00000130177	ENSG00000261189
ENSG00000151240			ENSG00000166133	ENSG00000120708			ENSG00000197324	ENSG00000224531
ENSG00000196139			ENSG00000067369	ENSG00000113140			ENSG00000100461	ENSG00000111863
ENSG00000282883			ENSG00000171877	ENSG00000124610			ENSG00000205978	ENSG00000095951
ENSG00000123240			ENSG00000169032	ENSG00000198663			ENSG00000151320	ENSG00000124523
ENSG00000169740			ENSG00000166949	ENSG00000198087			ENSG00000165506	ENSG00000225921
ENSG00000185532			ENSG00000137817	ENSG00000151914			ENSG00000178974	ENSG00000050393
ENSG00000107566			ENSG00000140474	ENSG00000111799			ENSG00000140043	ENSG00000137393
ENSG00000167333			ENSG00000140367	ENSG00000111885			ENSG00000066629	ENSG00000124532
ENSG00000175224			ENSG00000172345	ENSG00000106460			ENSG00000080824	ENSG00000111802
ENSG00000167986			ENSG00000064726	ENSG00000164692			ENSG00000171877	ENSG00000272345
ENSG00000167995			ENSG00000140575	ENSG00000048405			ENSG00000137776	ENSG00000168405
ENSG00000167996			ENSG00000140577	ENSG00000155660			ENSG00000129003	ENSG00000112343
ENSG00000196611			ENSG00000184254	ENSG00000165102			ENSG00000166803	ENSG00000010704
ENSG00000166250			ENSG00000259583	ENSG00000137573			ENSG00000128973	ENSG00000180573
ENSG00000111653			ENSG00000103202	ENSG00000104231			ENSG00000169375	ENSG00000112763
ENSG00000111581			ENSG00000103260	ENSG00000188343			ENSG00000173517	ENSG00000228223
ENSG00000092330			ENSG00000010539	ENSG00000164930			ENSG00000172379	ENSG00000181315
ENSG00000080824			ENSG00000162104	ENSG00000147789			ENSG00000136379	ENSG00000137338
ENSG00000198146			ENSG00000175643	ENSG00000198853			ENSG00000007384	ENSG00000204619
ENSG00000168781			ENSG00000048471	ENSG00000229124			ENSG00000103249	ENSG00000137343
ENSG00000169217			ENSG00000103222	ENSG00000165757			ENSG00000140988	ENSG00000272273
ENSG00000198373			ENSG00000077235	ENSG00000107984			ENSG00000167977	ENSG00000204580
ENSG00000167522			ENSG00000103502	ENSG00000152778			ENSG00000168140	ENSG00000137411
ENSG00000132383			ENSG00000149923	ENSG00000119938			ENSG00000175643	ENSG00000204428
ENSG00000159111			ENSG00000179918	ENSG00000110422			ENSG00000103365	ENSG00000204427
ENSG00000153944			ENSG00000167394	ENSG00000124942			ENSG00000174943	ENSG00000204422
ENSG00000035862			ENSG00000197302	ENSG00000110011			ENSG00000149923	ENSG00000204389
ENSG00000066926			ENSG00000276075	ENSG00000110723			ENSG00000103510	ENSG00000204351
ENSG00000125741			ENSG00000103064	ENSG00000134294			ENSG00000103479	ENSG00000221988
ENSG00000101417			ENSG00000260914	ENSG00000180660			ENSG00000140848	ENSG00000204257
ENSG00000184117			ENSG00000132612	ENSG00000133104			ENSG00000166188	ENSG00000232940
ENSG00000100139			ENSG00000132604	ENSG00000100934			ENSG00000141084	ENSG00000223501
ENSG00000100201			ENSG00000103043	ENSG00000186469			ENSG00000159792	ENSG00000237441
ENSG00000100227			ENSG00000135686	ENSG00000100523			ENSG00000213380	ENSG00000237649
ENSG00000125675			ENSG00000103196	ENSG00000151445			ENSG00000135686	ENSG00000112511
			ENSG00000153786	ENSG00000159251			ENSG00000153786	ENSG00000161904
			ENSG00000176678	ENSG00000137801			ENSG00000051523	ENSG00000064999
			ENSG00000104731	ENSG00000168781			ENSG00000167693	ENSG00000007866
			ENSG00000051523	ENSG00000166147			ENSG00000109099	ENSG00000112167
			ENSG00000167693	ENSG00000129003			ENSG00000232859	ENSG00000124615
			ENSG00000174231	ENSG00000140416			ENSG00000109103	ENSG00000124596
			ENSG00000177602	ENSG00000103855			ENSG00000109107	ENSG00000124641
			ENSG00000091542	ENSG00000103811			ENSG00000007202	ENSG00000124496
			ENSG00000004142	ENSG00000172379			ENSG00000214719	ENSG00000024048
			ENSG00000007202	ENSG00000140575			ENSG00000108344	ENSG00000124541
			ENSG00000264044	ENSG00000007202			ENSG00000141753	ENSG00000112658
			ENSG00000160551	ENSG00000141756			ENSG00000177469	ENSG00000137221
			ENSG00000278540	ENSG00000121064			ENSG00000257178	ENSG00000171453
			ENSG00000188895	ENSG00000185813			ENSG00000008294	ENSG00000271754
			ENSG00000186395	ENSG00000158270			ENSG00000011143	ENSG00000124688
			ENSG00000221852	ENSG00000180739			ENSG00000176170	ENSG00000172348
			ENSG00000131737	ENSG00000124299			ENSG00000181396	ENSG00000146085
			ENSG00000168259	ENSG00000132824			ENSG00000101596	ENSG00000170915
			ENSG00000126561	ENSG00000184117			ENSG00000075643	ENSG00000118482
			ENSG00000033627	ENSG00000184708			ENSG00000134779	ENSG00000154079
			ENSG00000141699	ENSG00000100234			ENSG00000064961	ENSG00000112309
			ENSG00000198863	ENSG00000100227			ENSG00000213297	ENSG00000185760
			ENSG00000108852	ENSG00000147027			ENSG00000123144	ENSG00000135314
			ENSG00000004897	ENSG00000130988			ENSG00000179271	ENSG00000135297
			ENSG00000173917	ENSG00000131263			ENSG00000008441	ENSG00000203875
			ENSG00000166260	ENSG00000126947			ENSG00000123159	ENSG00000111880
			ENSG00000011143	ENSG00000182195			ENSG00000126261	ENSG00000172469
			ENSG00000167447	ENSG00000126903			ENSG00000104853	ENSG00000112234
			ENSG00000170836	ENSG00000067646			ENSG00000160007	ENSG00000085377
			ENSG00000146872	ENSG00000225840			ENSG00000130748	ENSG00000178033
			ENSG00000120063				ENSG00000204673	ENSG00000047932
			ENSG00000171634				ENSG00000256683	ENSG00000153989
			ENSG00000070540				ENSG00000170892	ENSG00000111860
			ENSG00000161547				ENSG00000125503	ENSG00000111911
			ENSG00000185813				ENSG00000125826	ENSG00000196569
			ENSG00000169696				ENSG00000125827	ENSG00000164484
			ENSG00000141556				ENSG00000178726	ENSG00000079819
			ENSG00000153339				ENSG00000101439	ENSG00000051620
			ENSG00000134758				ENSG00000125965	ENSG00000225177
			ENSG00000152229				ENSG00000101079	ENSG00000135597
			ENSG00000066926				ENSG00000101457	ENSG00000010818
			ENSG00000172175				ENSG00000132801	ENSG00000034693
			ENSG00000267279				ENSG00000160226	ENSG00000118496
			ENSG00000197632				ENSG00000184708	ENSG00000146414
			ENSG00000167785				ENSG00000133424	ENSG00000111962
			ENSG00000130803				ENSG00000100353	ENSG00000131023
			ENSG00000267303				ENSG00000100106	ENSG00000213079
			ENSG00000129353				ENSG00000184208	ENSG00000130340
			ENSG00000123144				ENSG00000188636	ENSG00000229502
			ENSG00000008441				ENSG00000073169	ENSG00000130023
			ENSG00000127527				ENSG00000056998	ENSG00000164818
			ENSG00000127511				ENSG00000101846	ENSG00000230487
			ENSG00000005007				ENSG00000101871	ENSG00000106012
			ENSG00000126249				ENSG00000130988	ENSG00000196204
			ENSG00000176401				ENSG00000090776	ENSG00000272968
			ENSG00000090006				ENSG00000171100	ENSG00000106346
			ENSG00000268975				ENSG00000160131	ENSG00000178397
			ENSG00000167578				ENSG00000102287	ENSG00000106443
			ENSG00000104859				ENSG00000225840	ENSG00000071189
			ENSG00000104936					ENSG00000105926
			ENSG00000104863					ENSG00000078399
			ENSG00000130844					ENSG00000257184
			ENSG00000130726					ENSG00000153814
			ENSG00000125898					ENSG00000173852
			ENSG00000088812					ENSG00000065883
			ENSG00000125779					ENSG00000106571
			ENSG00000178726					ENSG00000106608
			ENSG00000213742					ENSG00000122678
			ENSG00000130684					ENSG00000106070
			ENSG00000171456					ENSG00000146733
			ENSG00000078804					ENSG00000272831
			ENSG00000100991					ENSG00000106133
			ENSG00000101347					ENSG00000274523
			ENSG00000101457					ENSG00000223705
			ENSG00000124104					ENSG00000127951
			ENSG00000132801					ENSG00000157240
			ENSG00000149658					ENSG00000004864
			ENSG00000180530					ENSG00000196636
			ENSG00000157557					ENSG00000070669
			ENSG00000185658					ENSG00000164715
			ENSG00000273311					ENSG00000205356
			ENSG00000100075					ENSG00000196367
			ENSG00000100280					ENSG00000160917
			ENSG00000184117					ENSG00000196652
			ENSG00000184708					ENSG00000121716
			ENSG00000100234					ENSG00000166925
			ENSG00000100139					ENSG00000227053
			ENSG00000100418					ENSG00000091136
			ENSG00000100294					ENSG00000164603
			ENSG00000138944					ENSG00000279086
			ENSG00000056998					ENSG00000135269
			ENSG00000005302					ENSG00000071243
			ENSG00000177189					ENSG00000170775
			ENSG00000147027					ENSG00000135245
			ENSG00000156313					ENSG00000106477
			ENSG00000065923					ENSG00000128567
			ENSG00000147202					ENSG00000105875
			ENSG00000077713					ENSG00000164707
			ENSG00000156531					ENSG00000105894
			ENSG00000160131					ENSG00000105948
			ENSG00000063587					ENSG00000197024
			ENSG00000067646					ENSG00000214022
			ENSG00000162591					ENSG00000164885
			ENSG00000116198					ENSG00000216895
			ENSG00000171621					ENSG00000147364
			ENSG00000048707					ENSG00000246089
			ENSG00000116731					ENSG00000173281
			ENSG00000215695					ENSG00000173273
			ENSG00000077549					ENSG00000254093
			ENSG00000075151					ENSG00000154319
			ENSG00000117298					ENSG00000154328
			ENSG00000004487					ENSG00000104219
			ENSG00000060642					ENSG00000171428
			ENSG00000117751					ENSG00000168495
			ENSG00000134644					ENSG00000104691
			ENSG00000121775					ENSG00000247134
			ENSG00000164002					ENSG00000147475
			ENSG00000227278					ENSG00000020181
			ENSG00000164008					ENSG00000104221
			ENSG00000066135					ENSG00000147536
			ENSG00000196517					ENSG00000253174
			ENSG00000142961					ENSG00000158669
			ENSG00000134748					ENSG00000264578
			ENSG00000185483					ENSG00000083168
			ENSG00000050628					ENSG00000070718
			ENSG00000142875					ENSG00000164808
			ENSG00000162645					ENSG00000168300
			ENSG00000162664					ENSG00000104331
			ENSG00000162688					ENSG00000185728
			ENSG00000081019					ENSG00000185697
			ENSG00000226167					ENSG00000270024
			ENSG00000116830					ENSG00000213865
			ENSG00000131788					ENSG00000104205
			ENSG00000184678					ENSG00000178460
			ENSG00000159164					ENSG00000245910
			ENSG00000143515					ENSG00000140396
			ENSG00000160714					ENSG00000091656
			ENSG00000163346					ENSG00000180543
			ENSG00000116539					ENSG00000104361
			ENSG00000198952					ENSG00000104450
			ENSG00000143321					ENSG00000186106
			ENSG00000117036					ENSG00000104490
			ENSG00000132716					ENSG00000272037
			ENSG00000162746					ENSG00000164929
			ENSG00000118217					ENSG00000154188
			ENSG00000143207					ENSG00000147642
			ENSG00000116741					ENSG00000182197
			ENSG00000134371					ENSG00000136999
			ENSG00000276600					ENSG00000136982
			ENSG00000082482					ENSG00000104415
			ENSG00000136636					ENSG00000104419
			ENSG00000143815					ENSG00000105339
			ENSG00000143801					ENSG00000234616
			ENSG00000143643					ENSG00000184428
			ENSG00000180875					ENSG00000183309
			ENSG00000115756					ENSG00000178685
			ENSG00000162976					ENSG00000179632
			ENSG00000170745					ENSG00000235173
			ENSG00000240857					ENSG00000179832
			ENSG00000119777					ENSG00000106688
			ENSG00000084774					ENSG00000205808
			ENSG00000243943					ENSG00000107036
			ENSG00000075426					ENSG00000107077
			ENSG00000119820					ENSG00000175893
			ENSG00000205221					ENSG00000120156
			ENSG00000115808					ENSG00000086102
			ENSG00000003509					ENSG00000137094
			ENSG00000115841					ENSG00000165282
			ENSG00000143891					ENSG00000107140
			ENSG00000115970					ENSG00000137101
			ENSG00000171132					ENSG00000107185
			ENSG00000068724					ENSG00000137075
			ENSG00000270898					ENSG00000147905
			ENSG00000068878					ENSG00000168795
			ENSG00000115310					ENSG00000119139
			ENSG00000143971					ENSG00000135048
			ENSG00000163235					ENSG00000107362
			ENSG00000144036					ENSG00000106733
			ENSG00000124356					ENSG00000135002
			ENSG00000005448					ENSG00000196781
			ENSG00000115289					ENSG00000135070
			ENSG00000115041					ENSG00000187742
			ENSG00000135956					ENSG00000127080
			ENSG00000114982					ENSG00000182150
			ENSG00000040933					ENSG00000136842
			ENSG00000186522					ENSG00000136932
			ENSG00000076003					ENSG00000165124
			ENSG00000123636					ENSG00000059769
			ENSG00000144357					ENSG00000136868
			ENSG00000123600					ENSG00000095397
			ENSG00000152256					ENSG00000041982
			ENSG00000064933					ENSG00000148219
			ENSG00000138386					ENSG00000136869
			ENSG00000168497					ENSG00000119397
			ENSG00000155744					ENSG00000136848
			ENSG00000173166					ENSG00000186130
			ENSG00000115365					ENSG00000011454
			ENSG00000123992					ENSG00000136933
			ENSG00000135903					ENSG00000196152
			ENSG00000135916					ENSG00000148334
			ENSG00000115694					ENSG00000171159
			ENSG00000176946					ENSG00000119333
			ENSG00000180914					ENSG00000233901
			ENSG00000163702					ENSG00000136816
			ENSG00000163703					ENSG00000148358
			ENSG00000154743					ENSG00000130713
			ENSG00000228242					ENSG00000107263
			ENSG00000131375					ENSG00000148297
			ENSG00000077097					ENSG00000148303
			ENSG00000182973					ENSG00000148290
			ENSG00000114745					ENSG00000148300
			ENSG00000163814					ENSG00000160326
			ENSG00000282827					ENSG00000160345
			ENSG00000213689					ENSG00000130559
			ENSG00000172046					ENSG00000238227
			ENSG00000173540					ENSG00000272896
			ENSG00000176095					ENSG00000186193
			ENSG00000182179					ENSG00000188986
			ENSG00000088543					ENSG00000197070
			ENSG00000164081					ENSG00000047056
			ENSG00000164088					ENSG00000196372
			ENSG00000163930					ENSG00000134452
			ENSG00000016864					ENSG00000232807
			ENSG00000163931					ENSG00000065809
			ENSG00000163947					ENSG00000107968
			ENSG00000168297					ENSG00000095794
			ENSG00000114480					ENSG00000189180
			ENSG00000206538					ENSG00000185904
			ENSG00000114573					ENSG00000107551
			ENSG00000151576					ENSG00000165633
			ENSG00000082701					ENSG00000096717
			ENSG00000065534					ENSG00000156502
			ENSG00000197763					ENSG00000197467
			ENSG00000081307					ENSG00000156521
			ENSG00000114107					ENSG00000168209
			ENSG00000114126					ENSG00000107758
			ENSG00000114127					ENSG00000166348
			ENSG00000181744					ENSG00000279088
			ENSG00000114698					ENSG00000214655
			ENSG00000152601					ENSG00000272916
			ENSG00000174953					ENSG00000166507
			ENSG00000196549					ENSG00000156671
			ENSG00000163661					ENSG00000272489
			ENSG00000184378					ENSG00000173267
			ENSG00000058063					ENSG00000152778
			ENSG00000114770					ENSG00000165338
			ENSG00000113790					ENSG00000138180
			ENSG00000090520					ENSG00000148690
			ENSG00000127241					ENSG00000196233
			ENSG00000113916					ENSG00000155252
			ENSG00000270959					ENSG00000155256
			ENSG00000186001					ENSG00000138131
			ENSG00000185049					ENSG00000198018
			ENSG00000109736					ENSG00000119929
			ENSG00000197386					ENSG00000099194
			ENSG00000072840					ENSG00000119906
			ENSG00000170871					ENSG00000166169
			ENSG00000109606					ENSG00000198924
			ENSG00000109618					ENSG00000165832
			ENSG00000121892					ENSG00000151892
			ENSG00000151806					ENSG00000198873
			ENSG00000145246					ENSG00000197771
			ENSG00000109184					ENSG00000138161
			ENSG00000163071					ENSG00000213185
			ENSG00000084093					ENSG00000179988
			ENSG00000138760					ENSG00000095574
			ENSG00000177432					ENSG00000175470
			ENSG00000145358					ENSG00000130640
			ENSG00000138735					ENSG00000142082
			ENSG00000173376					ENSG00000185187
			ENSG00000050730					ENSG00000174775
			ENSG00000151458					ENSG00000182208
			ENSG00000151470					ENSG00000005801
			ENSG00000151012					ENSG00000166313
			ENSG00000085871					ENSG00000110171
			ENSG00000151611					ENSG00000132286
			ENSG00000151617					ENSG00000265264
			ENSG00000109654					ENSG00000132275
			ENSG00000145439					ENSG00000166341
			ENSG00000164107					ENSG00000183801
			ENSG00000028310					ENSG00000166402
			ENSG00000037474					ENSG00000133812
			ENSG00000145604					ENSG00000133805
			ENSG00000198865					ENSG00000247271
			ENSG00000145675					ENSG00000133794
			ENSG00000113163					ENSG00000255448
			ENSG00000164176					ENSG00000151116
			ENSG00000164308					ENSG00000176971
			ENSG00000174136					ENSG00000205213
			ENSG00000279232					ENSG00000135372
			ENSG00000145723					ENSG00000179241
			ENSG00000181751					ENSG00000134569
			ENSG00000172795					ENSG00000231880
			ENSG00000164221					ENSG00000172409
			ENSG00000168938					ENSG00000156599
			ENSG00000113368					ENSG00000255073
			ENSG00000113575					ENSG00000166889
			ENSG00000113658					ENSG00000166900
			ENSG00000112983					ENSG00000256591
			ENSG00000176087					ENSG00000167985
			ENSG00000113657					ENSG00000254772
			ENSG00000145868					ENSG00000255508
			ENSG00000113716					ENSG00000149016
			ENSG00000183876					ENSG00000162191
			ENSG00000123643					ENSG00000214753
			ENSG00000164576					ENSG00000162236
			ENSG00000164330					ENSG00000176485
			ENSG00000168246					ENSG00000110583
			ENSG00000145919					ENSG00000173511
			ENSG00000113269					ENSG00000146670
			ENSG00000112699					ENSG00000174276
			ENSG00000137177					ENSG00000197136
			ENSG00000137364					ENSG00000174791
			ENSG00000168405					ENSG00000006534
			ENSG00000112473					ENSG00000110066
			ENSG00000204227					ENSG00000171067
			ENSG00000237441					ENSG00000162341
			ENSG00000112511					ENSG00000246889
			ENSG00000196821					ENSG00000172893
			ENSG00000171453					ENSG00000172890
			ENSG00000271754					ENSG00000137496
			ENSG00000170899					ENSG00000162129
			ENSG00000196586					ENSG00000168010
			ENSG00000111880					ENSG00000137478
			ENSG00000146281					ENSG00000171631
			ENSG00000118689					ENSG00000168014
			ENSG00000010810					ENSG00000166439
			ENSG00000178033					ENSG00000158636
			ENSG00000146374					ENSG00000182704
			ENSG00000196569					ENSG00000149260
			ENSG00000135540					ENSG00000033327
			ENSG00000164442					ENSG00000137513
			ENSG00000111961					ENSG00000137494
			ENSG00000131013					ENSG00000074266
			ENSG00000203722					ENSG00000180773
			ENSG00000213079					ENSG00000110218
			ENSG00000029639					ENSG00000077458
			ENSG00000071242					ENSG00000137691
			ENSG00000106012					ENSG00000262406
			ENSG00000136295					ENSG00000137752
			ENSG00000086232					ENSG00000152404
			ENSG00000005020					ENSG00000137760
			ENSG00000122557					ENSG00000149311
			ENSG00000078053					ENSG00000149289
			ENSG00000006715					ENSG00000137714
			ENSG00000106070					ENSG00000086848
			ENSG00000106635					ENSG00000258529
			ENSG00000263001					ENSG00000150776
			ENSG00000232729					ENSG00000250303
			ENSG00000075213					ENSG00000182985
			ENSG00000005469					ENSG00000137656
			ENSG00000196367					ENSG00000160584
			ENSG00000196652					ENSG00000149577
			ENSG00000106330					ENSG00000167257
			ENSG00000170775					ENSG00000118094
			ENSG00000106344					ENSG00000160695
			ENSG00000106348					ENSG00000120458
			ENSG00000273489					ENSG00000149548
			ENSG00000146859					ENSG00000110060
			ENSG00000064393					ENSG00000197798
			ENSG00000214022					ENSG00000151702
			ENSG00000173273					ENSG00000170325
			ENSG00000120910					ENSG00000120647
			ENSG00000120896					ENSG00000171840
			ENSG00000254230					ENSG00000002016
			ENSG00000169122					ENSG00000151065
			ENSG00000270024					ENSG00000171792
			ENSG00000104205					ENSG00000215039
			ENSG00000104435					ENSG00000139192
			ENSG00000104361					ENSG00000139190
			ENSG00000104472					ENSG00000219410
			ENSG00000105339					ENSG00000126746
			ENSG00000234616					ENSG00000111674
			ENSG00000179526					ENSG00000139083
			ENSG00000179632					ENSG00000070018
			ENSG00000147853					ENSG00000281457
			ENSG00000178031					ENSG00000052126
			ENSG00000147894					ENSG00000121361
			ENSG00000137075					ENSG00000211455
			ENSG00000122741					ENSG00000029153
			ENSG00000106772					ENSG00000123106
			ENSG00000148019					ENSG00000133704
			ENSG00000148090					ENSG00000139160
			ENSG00000198000					ENSG00000174718
			ENSG00000119509					ENSG00000139174
			ENSG00000106771					ENSG00000257225
			ENSG00000119397					ENSG00000139173
			ENSG00000119392					ENSG00000111371
			ENSG00000197694					ENSG00000079337
			ENSG00000119333					ENSG00000177981
			ENSG00000175283					ENSG00000129315
			ENSG00000148344					ENSG00000257653
			ENSG00000187239					ENSG00000174233
			ENSG00000130707					ENSG00000161791
			ENSG00000165699					ENSG00000257298
			ENSG00000196422					ENSG00000110925
			ENSG00000160345					ENSG00000135457
			ENSG00000130559					ENSG00000139567
			ENSG00000238227					ENSG00000111077
			ENSG00000159069					ENSG00000170439
			ENSG00000279073					ENSG00000135424
			ENSG00000107281					ENSG00000135437
			ENSG00000176978					ENSG00000123342
			ENSG00000176248					ENSG00000135482
			ENSG00000203993					ENSG00000135469
			ENSG00000238266					ENSG00000076067
			ENSG00000107537					ENSG00000135454
			ENSG00000136738					ENSG00000139263
			ENSG00000148450					ENSG00000255642
			ENSG00000150051					ENSG00000174106
			ENSG00000169740					ENSG00000127334
			ENSG00000230565					ENSG00000257219
			ENSG00000266412					ENSG00000186908
			ENSG00000138347					ENSG00000067798
			ENSG00000156521					ENSG00000120833
			ENSG00000148730					ENSG00000074590
			ENSG00000107738					ENSG00000013503
			ENSG00000122884					ENSG00000111785
			ENSG00000107758					ENSG00000075856
			ENSG00000279088					ENSG00000189046
			ENSG00000214655					ENSG00000139428
			ENSG00000185009					ENSG00000110921
			ENSG00000156650					ENSG00000204856
			ENSG00000165655					ENSG00000111331
			ENSG00000133678					ENSG00000111335
			ENSG00000173267					ENSG00000186815
			ENSG00000119917					ENSG00000139410
			ENSG00000152778					ENSG00000174989
			ENSG00000119938					ENSG00000111445
			ENSG00000119943					ENSG00000111707
			ENSG00000107819					ENSG00000111725
			ENSG00000107829					ENSG00000248008
			ENSG00000165868					ENSG00000256569
			ENSG00000187164					ENSG00000157837
			ENSG00000121898					ENSG00000110931
			ENSG00000223528					ENSG00000110987
			ENSG00000177030					ENSG00000175727
			ENSG00000244242					ENSG00000130787
			ENSG00000166402					ENSG00000111325
			ENSG00000254665					ENSG00000051825
			ENSG00000247271					ENSG00000280120
			ENSG00000121691					ENSG00000130921
			ENSG00000123444					ENSG00000150977
			ENSG00000167986					ENSG00000111364
			ENSG00000185085					ENSG00000111450
			ENSG00000234857					ENSG00000111452
			ENSG00000014216					ENSG00000061936
			ENSG00000149798					ENSG00000177169
			ENSG00000174996					ENSG00000184967
			ENSG00000174791					ENSG00000177084
			ENSG00000173715					ENSG00000247077
			ENSG00000173156					ENSG00000072609
			ENSG00000006534					ENSG00000165475
			ENSG00000172935					ENSG00000150457
			ENSG00000168010					ENSG00000165487
			ENSG00000175567					ENSG00000127863
			ENSG00000077514					ENSG00000151849
			ENSG00000149256					ENSG00000244754
			ENSG00000151376					ENSG00000102710
			ENSG00000077458					ENSG00000133107
			ENSG00000110318					ENSG00000102763
			ENSG00000152558					ENSG00000102780
			ENSG00000178202					ENSG00000179630
			ENSG00000182985					ENSG00000136152
			ENSG00000149577					ENSG00000136141
			ENSG00000110274					ENSG00000102543
			ENSG00000137700					ENSG00000102547
			ENSG00000160703					ENSG00000102786
			ENSG00000197798					ENSG00000102796
			ENSG00000151702					ENSG00000136114
			ENSG00000120451					ENSG00000083544
			ENSG00000171840					ENSG00000118922
			ENSG00000060237					ENSG00000178695
			ENSG00000002016					ENSG00000234377
			ENSG00000010295					ENSG00000125257
			ENSG00000219410					ENSG00000175198
			ENSG00000126746					ENSG00000125247
			ENSG00000013588					ENSG00000134897
			ENSG00000013583					ENSG00000270181
			ENSG00000171681					ENSG00000134899
			ENSG00000087448					ENSG00000174405
			ENSG00000151233					ENSG00000185950
			ENSG00000139174					ENSG00000153487
			ENSG00000198001					ENSG00000185989
			ENSG00000110911					ENSG00000198824
			ENSG00000139567					ENSG00000165801
			ENSG00000172819					ENSG00000237054
			ENSG00000170439					ENSG00000100462
			ENSG00000135482					ENSG00000157306
			ENSG00000135469					ENSG00000259431
			ENSG00000123384					ENSG00000213983
			ENSG00000121749					ENSG00000258727
			ENSG00000139289					ENSG00000100897
			ENSG00000257453					ENSG00000100445
			ENSG00000179941					ENSG00000151413
			ENSG00000011465					ENSG00000100852
			ENSG00000028203					ENSG00000174373
			ENSG00000139354					ENSG00000151332
			ENSG00000110851					ENSG00000179476
			ENSG00000183160					ENSG00000100479
			ENSG00000139437					ENSG00000151748
			ENSG00000139436					ENSG00000100504
			ENSG00000176834					ENSG00000125384
			ENSG00000257218					ENSG00000126775
			ENSG00000248008					ENSG00000139971
			ENSG00000188735					ENSG00000126790
			ENSG00000177169					ENSG00000126822
			ENSG00000177084					ENSG00000257365
			ENSG00000256223					ENSG00000100647
			ENSG00000133119					ENSG00000100731
			ENSG00000180660					ENSG00000259146
			ENSG00000133083					ENSG00000080815
			ENSG00000120685					ENSG00000184227
			ENSG00000179630					ENSG00000119723
			ENSG00000151778					ENSG00000187097
			ENSG00000083635					ENSG00000119685
			ENSG00000123179					ENSG00000198894
			ENSG00000134874					ENSG00000009830
			ENSG00000125247					ENSG00000165417
			ENSG00000174405					ENSG00000054983
			ENSG00000232814					ENSG00000165521
			ENSG00000126216					ENSG00000053254
			ENSG00000068650					ENSG00000012963
			ENSG00000184497					ENSG00000168398
			ENSG00000233695					ENSG00000176473
			ENSG00000183087					ENSG00000196663
			ENSG00000129474					ENSG00000131323
			ENSG00000100889					ENSG00000273749
			ENSG00000100897					ENSG00000275835
			ENSG00000100938					ENSG00000185115
			ENSG00000136305					ENSG00000279364
			ENSG00000174373					ENSG00000134146
			ENSG00000139874					ENSG00000169105
			ENSG00000178974					ENSG00000051180
			ENSG00000119685					ENSG00000104142
			ENSG00000151445					ENSG00000128965
			ENSG00000165533					ENSG00000128908
			ENSG00000168398					ENSG00000137806
			ENSG00000176473					ENSG00000166887
			ENSG00000179364					ENSG00000180979
			ENSG00000224078					ENSG00000159459
			ENSG00000198690					ENSG00000168803
			ENSG00000134146					ENSG00000168781
			ENSG00000134138					ENSG00000140259
			ENSG00000137842					ENSG00000104131
			ENSG00000137770					ENSG00000104133
			ENSG00000140280					ENSG00000103995
			ENSG00000197535					ENSG00000156958
			ENSG00000069974					ENSG00000166262
			ENSG00000103642					ENSG00000047346
			ENSG00000180357					ENSG00000157450
			ENSG00000090487					ENSG00000166128
			ENSG00000166938					ENSG00000180357
			ENSG00000103591					ENSG00000137834
			ENSG00000103855					ENSG00000169018
			ENSG00000103653					ENSG00000281183
			ENSG00000140386					ENSG00000167173
			ENSG00000117906					ENSG00000140398
			ENSG00000173517					ENSG00000140400
			ENSG00000103876					ENSG00000140386
			ENSG00000172349					ENSG00000136381
			ENSG00000140598					ENSG00000188266
			ENSG00000140511					ENSG00000103811
			ENSG00000182511					ENSG00000136371
			ENSG00000140471					ENSG00000172379
			ENSG00000183751					ENSG00000136379
			ENSG00000127554					ENSG00000214575
			ENSG00000103197					ENSG00000250988
			ENSG00000167977					ENSG00000177082
			ENSG00000162076					ENSG00000197696
			ENSG00000127564					ENSG00000166716
			ENSG00000103343					ENSG00000140543
			ENSG00000005339					ENSG00000140577
			ENSG00000122299					ENSG00000182511
			ENSG00000072864					ENSG00000184056
			ENSG00000103365					ENSG00000140443
			ENSG00000168488					ENSG00000168904
			ENSG00000178952					ENSG00000140471
			ENSG00000174943					ENSG00000007392
			ENSG00000102870					ENSG00000242612
			ENSG00000260304					ENSG00000127580
			ENSG00000140691					ENSG00000103260
			ENSG00000279030					ENSG00000007376
			ENSG00000125124					ENSG00000103227
			ENSG00000140853					ENSG00000007516
			ENSG00000166188					ENSG00000007520
			ENSG00000237172					ENSG00000103249
			ENSG00000140939					ENSG00000261641
			ENSG00000196123					ENSG00000103024
			ENSG00000135740					ENSG00000127554
			ENSG00000159720					ENSG00000261790
			ENSG00000039523					ENSG00000065057
			ENSG00000261396					ENSG00000059122
			ENSG00000259945					ENSG00000263072
			ENSG00000260894					ENSG00000006194
			ENSG00000213398					ENSG00000140987
			ENSG00000168802					ENSG00000103343
			ENSG00000258429					ENSG00000067836
			ENSG00000180917					ENSG00000103174
			ENSG00000205084					ENSG00000187555
			ENSG00000103111					ENSG00000256013
			ENSG00000140943					ENSG00000175643
			ENSG00000103187					ENSG00000186260
			ENSG00000174177					ENSG00000166783
			ENSG00000103335					ENSG00000167186
			ENSG00000159842					ENSG00000103550
			ENSG00000132386					ENSG00000261312
			ENSG00000074356					ENSG00000103319
			ENSG00000129219					ENSG00000140743
			ENSG00000004975					ENSG00000083093
			ENSG00000170291					ENSG00000155666
			ENSG00000129226					ENSG00000047578
			ENSG00000141510					ENSG00000176476
			ENSG00000133026					ENSG00000176953
			ENSG00000108599					ENSG00000149930
			ENSG00000109103					ENSG00000156853
			ENSG00000109107					ENSG00000099385
			ENSG00000227543					ENSG00000167394
			ENSG00000167543					ENSG00000103510
			ENSG00000196712					ENSG00000260267
			ENSG00000185862					ENSG00000197302
			ENSG00000185379					ENSG00000205423
			ENSG00000275023					ENSG00000087253
			ENSG00000108344					ENSG00000205336
			ENSG00000167920					ENSG00000140854
			ENSG00000173757					ENSG00000166188
			ENSG00000068079					ENSG00000103037
			ENSG00000141349					ENSG00000125149
			ENSG00000108840					ENSG00000237172
			ENSG00000005882					ENSG00000102871
			ENSG00000167100					ENSG00000196123
			ENSG00000167107					ENSG00000135740
			ENSG00000121064					ENSG00000276075
			ENSG00000264112					ENSG00000141084
			ENSG00000108506					ENSG00000038358
			ENSG00000258890					ENSG00000263126
			ENSG00000108950					ENSG00000159792
			ENSG00000109066					ENSG00000141086
			ENSG00000170190					ENSG00000213398
			ENSG00000167881					ENSG00000182810
			ENSG00000186919					ENSG00000103066
			ENSG00000182473					ENSG00000260441
			ENSG00000167291					ENSG00000255185
			ENSG00000171298					ENSG00000184517
			ENSG00000141564					ENSG00000166848
			ENSG00000182446					ENSG00000166446
			ENSG00000176845					ENSG00000260643
			ENSG00000158270					ENSG00000176678
			ENSG00000101577					ENSG00000140948
			ENSG00000134508					ENSG00000223959
			ENSG00000134030					ENSG00000141013
			ENSG00000119541					ENSG00000174231
			ENSG00000215421					ENSG00000132386
			ENSG00000180011					ENSG00000272770
			ENSG00000071564					ENSG00000177602
			ENSG00000141873					ENSG00000074755
			ENSG00000125912					ENSG00000108509
			ENSG00000129932					ENSG00000262429
			ENSG00000178078					ENSG00000005100
			ENSG00000125734					ENSG00000167842
			ENSG00000185236					ENSG00000198920
			ENSG00000130818					ENSG00000004975
			ENSG00000130175					ENSG00000196544
			ENSG00000104774					ENSG00000170222
			ENSG00000105607					ENSG00000187824
			ENSG00000099330					ENSG00000214941
			ENSG00000268173					ENSG00000170160
			ENSG00000216490					ENSG00000264666
			ENSG00000105662					ENSG00000108557
			ENSG00000166398					ENSG00000072310
			ENSG00000089351					ENSG00000141127
			ENSG00000205138					ENSG00000109016
			ENSG00000248101					ENSG00000109046
			ENSG00000239382					ENSG00000232859
			ENSG00000075702					ENSG00000087095
			ENSG00000179134					ENSG00000109084
			ENSG00000090924					ENSG00000004142
			ENSG00000167565					ENSG00000265618
			ENSG00000278318					ENSG00000004139
			ENSG00000160007					ENSG00000109103
			ENSG00000087074					ENSG00000087111
			ENSG00000087088					ENSG00000109107
			ENSG00000130529					ENSG00000196535
			ENSG00000105472					ENSG00000221995
			ENSG00000197608					ENSG00000214719
			ENSG00000170892					ENSG00000172171
			ENSG00000213015					ENSG00000275185
			ENSG00000166704					ENSG00000196712
			ENSG00000268895					ENSG00000185862
			ENSG00000125841					ENSG00000198783
			ENSG00000125826					ENSG00000267321
			ENSG00000198053					ENSG00000277161
			ENSG00000215305					ENSG00000276234
			ENSG00000132670					ENSG00000275023
			ENSG00000215251					ENSG00000161395
			ENSG00000100994					ENSG00000172057
			ENSG00000100997					ENSG00000188581
			ENSG00000171552					ENSG00000131737
			ENSG00000281376					ENSG00000186847
			ENSG00000101346					ENSG00000173801
			ENSG00000125970					ENSG00000173757
			ENSG00000125965					ENSG00000126561
			ENSG00000196839					ENSG00000168610
			ENSG00000124214					ENSG00000108784
			ENSG00000240849					ENSG00000266962
			ENSG00000054793					ENSG00000108797
			ENSG00000087495					ENSG00000108799
			ENSG00000258366					ENSG00000198863
			ENSG00000026036					ENSG00000108852
			ENSG00000155313					ENSG00000186185
			ENSG00000256073					ENSG00000161714
			ENSG00000159110					ENSG00000186834
			ENSG00000159131					ENSG00000159111
			ENSG00000141959					ENSG00000167182
			ENSG00000160226					ENSG00000234494
			ENSG00000183570					ENSG00000257178
			ENSG00000160284					ENSG00000120075
			ENSG00000069998					ENSG00000272763
			ENSG00000268292					ENSG00000159210
			ENSG00000241973					ENSG00000230532
			ENSG00000099942					ENSG00000011260
			ENSG00000099956					ENSG00000141179
			ENSG00000100014					ENSG00000121058
			ENSG00000258555					ENSG00000153944
			ENSG00000183765					ENSG00000265148
			ENSG00000183762					ENSG00000213246
			ENSG00000100330					ENSG00000068097
			ENSG00000279159					ENSG00000136492
			ENSG00000100083					ENSG00000146872
			ENSG00000100395					ENSG00000278730
			ENSG00000184208					ENSG00000108950
			ENSG00000198911					ENSG00000227036
			ENSG00000198951					ENSG00000125447
			ENSG00000100227					ENSG00000108469
			ENSG00000188130					ENSG00000087157
			ENSG00000100239					ENSG00000141570
			ENSG00000100258					ENSG00000141564
			ENSG00000101846					ENSG00000187531
			ENSG00000102225					ENSG00000169718
			ENSG00000197779					ENSG00000181396
			ENSG00000094631					ENSG00000261845
			ENSG00000068308					ENSG00000176105
			ENSG00000089472					ENSG00000101680
			ENSG00000131080					ENSG00000173482
			ENSG00000186871					ENSG00000141404
			ENSG00000147100					ENSG00000154889
			ENSG00000131269					ENSG00000134278
			ENSG00000126947					ENSG00000175354
			ENSG00000123575					ENSG00000177150
			ENSG00000089682					ENSG00000141449
			ENSG00000125352					ENSG00000158201
			ENSG00000158290					ENSG00000134508
			ENSG00000125675					ENSG00000154040
			ENSG00000125676					ENSG00000154059
			ENSG00000165675					ENSG00000134758
			ENSG00000076716					ENSG00000141429
			ENSG00000102181					ENSG00000075643
			ENSG00000013563					ENSG00000152229
			ENSG00000102125					ENSG00000078043
			ENSG00000130827					ENSG00000134030
			ENSG00000102178					ENSG00000154832
			ENSG00000126903					ENSG00000176624
			ENSG00000162576					ENSG00000134046
			ENSG00000154027					ENSG00000074695
			ENSG00000134250					ENSG00000119541
			ENSG00000143545					ENSG00000171451
			ENSG00000066279					ENSG00000263424
			ENSG00000176393					ENSG00000215421
			ENSG00000058668					ENSG00000130856
			ENSG00000186063					ENSG00000122490
			ENSG00000176714					ENSG00000101544
			ENSG00000057935					ENSG00000198858
			ENSG00000116016					ENSG00000267755
			ENSG00000171150					ENSG00000129911
			ENSG00000204792					ENSG00000176619
			ENSG00000168874					ENSG00000175691
			ENSG00000279191					ENSG00000129932
			ENSG00000115827					ENSG00000161091
			ENSG00000168542					ENSG00000178078
			ENSG00000151689					ENSG00000142002
			ENSG00000134070					ENSG00000130254
			ENSG00000093167					ENSG00000196365
			ENSG00000172888					ENSG00000260001
			ENSG00000047849					ENSG00000167785
			ENSG00000145022					ENSG00000188321
			ENSG00000068001					ENSG00000129355
			ENSG00000163681					ENSG00000267100
			ENSG00000145012					ENSG00000142444
			ENSG00000133657					ENSG00000130176
			ENSG00000163964					ENSG00000197933
			ENSG00000163453					ENSG00000171291
			ENSG00000138675					ENSG00000249709
			ENSG00000189184					ENSG00000104774
			ENSG00000164323					ENSG00000037757
			ENSG00000063438					ENSG00000267633
			ENSG00000038427					ENSG00000072062
			ENSG00000118985					ENSG00000160961
			ENSG00000184838					ENSG00000074181
			ENSG00000145908					ENSG00000105072
			ENSG00000113719					ENSG00000085872
			ENSG00000113739					ENSG00000127511
			ENSG00000161021					ENSG00000160113
			ENSG00000161010					ENSG00000064545
			ENSG00000065029					ENSG00000105705
			ENSG00000137409					ENSG00000231205
			ENSG00000172348					ENSG00000198521
			ENSG00000112144					ENSG00000166289
			ENSG00000151914					ENSG00000131943
			ENSG00000111799					ENSG00000121297
			ENSG00000112769					ENSG00000178904
			ENSG00000213462					ENSG00000131944
			ENSG00000196937					ENSG00000153879
			ENSG00000106484					ENSG00000126249
			ENSG00000128567					ENSG00000089335
			ENSG00000105983					ENSG00000153896
			ENSG00000140396					ENSG00000089351
			ENSG00000197969					ENSG00000205138
			ENSG00000157654					ENSG00000075702
			ENSG00000241978					ENSG00000232677
			ENSG00000167123					ENSG00000233527
			ENSG00000107164					ENSG00000189042
			ENSG00000234961					ENSG00000198453
			ENSG00000120549					ENSG00000181666
			ENSG00000122359					ENSG00000196437
			ENSG00000107566					ENSG00000130755
			ENSG00000229847					ENSG00000063322
			ENSG00000148773					ENSG00000176401
			ENSG00000126391					ENSG00000090006
			ENSG00000111641					ENSG00000123815
			ENSG00000134294					ENSG00000142039
			ENSG00000139263					ENSG00000255730
			ENSG00000255642					ENSG00000248098
			ENSG00000110917					ENSG00000160570
			ENSG00000179195					ENSG00000231924
			ENSG00000139842					ENSG00000170848
			ENSG00000165516					ENSG00000105755
			ENSG00000066629					ENSG00000267058
			ENSG00000138600					ENSG00000159905
			ENSG00000129038					ENSG00000204920
			ENSG00000140403					ENSG00000266921
			ENSG00000103888					ENSG00000167384
			ENSG00000007541					ENSG00000268006
			ENSG00000103249					ENSG00000104960
			ENSG00000167978					ENSG00000256683
			ENSG00000168140					ENSG00000221923
			ENSG00000197006					ENSG00000269834
			ENSG00000072778					ENSG00000170954
			ENSG00000177469					ENSG00000241015
			ENSG00000166263					ENSG00000160336
			ENSG00000185359					ENSG00000170892
			ENSG00000141542					ENSG00000196867
			ENSG00000171451					ENSG00000256060
			ENSG00000123159					ENSG00000121417
			ENSG00000196357					ENSG00000152443
			ENSG00000125827					ENSG00000176293
			ENSG00000124209					ENSG00000125875
			ENSG00000100219					ENSG00000215305
			ENSG00000128245					ENSG00000185019
			ENSG00000198455					ENSG00000088812
			ENSG00000225840					ENSG00000149451
								ENSG00000125772
								ENSG00000132640
								ENSG00000089123
								ENSG00000088930
								ENSG00000101003
								ENSG00000170191
								ENSG00000130684
								ENSG00000101337
								ENSG00000101417
								ENSG00000125970
								ENSG00000078804
								ENSG00000088298
								ENSG00000101019
								ENSG00000125965
								ENSG00000244462
								ENSG00000149636
								ENSG00000101413
								ENSG00000198900
								ENSG00000168734
								ENSG00000254806
								ENSG00000244274
								ENSG00000132801
								ENSG00000198026
								ENSG00000054793
								ENSG00000182463
								ENSG00000087510
								ENSG00000124225
								ENSG00000087495
								ENSG00000101181
								ENSG00000149658
								ENSG00000258366
								ENSG00000026036
								ENSG00000198276
								ENSG00000196700
								ENSG00000171703
								ENSG00000171700
								ENSG00000154642
								ENSG00000156265
								ENSG00000256073
								ENSG00000159082
								ENSG00000159110
								ENSG00000185917
								ENSG00000159267
								ENSG00000160193
								ENSG00000160255
								ENSG00000197381
								ENSG00000183570
								ENSG00000160305
								ENSG00000069998
								ENSG00000273311
								ENSG00000100056
								ENSG00000070371
								ENSG00000185608
								ENSG00000184702
								ENSG00000099899
								ENSG00000099910
								ENSG00000184436
								ENSG00000161179
								ENSG00000100228
								ENSG00000100104
								ENSG00000100109
								ENSG00000184117
								ENSG00000248751
								ENSG00000185339
								ENSG00000167065
								ENSG00000128284
								ENSG00000100342
								ENSG00000128311
								ENSG00000100092
								ENSG00000241360
								ENSG00000279738
								ENSG00000100139
								ENSG00000185022
								ENSG00000100221
								ENSG00000100246
								ENSG00000239713
								ENSG00000184208
								ENSG00000177096
								ENSG00000100227
								ENSG00000100294
								ENSG00000138944
								ENSG00000188636
								ENSG00000100426
								ENSG00000198355
								ENSG00000170638
								ENSG00000100239
								ENSG00000254413
								ENSG00000100288
								ENSG00000056998
								ENSG00000101825
								ENSG00000101846
								ENSG00000006757
								ENSG00000005302
								ENSG00000047230
								ENSG00000086712
								ENSG00000012174
								ENSG00000067992
								ENSG00000130988
								ENSG00000147124
								ENSG00000197779
								ENSG00000068400
								ENSG00000101997
								ENSG00000169188
								ENSG00000083750
								ENSG00000198455
								ENSG00000186767
								ENSG00000126970
								ENSG00000090776
								ENSG00000120509
								ENSG00000147164
								ENSG00000204131
								ENSG00000186871
								ENSG00000131269
								ENSG00000102158
								ENSG00000165240
								ENSG00000102359
								ENSG00000102384
								ENSG00000126953
								ENSG00000182916
								ENSG00000123496
								ENSG00000003096
								ENSG00000131725
								ENSG00000177485
								ENSG00000156697
								ENSG00000085185
								ENSG00000102034
								ENSG00000123728
								ENSG00000184785
								ENSG00000198689
								ENSG00000010404
								ENSG00000147383
								ENSG00000063587
								ENSG00000183479
								ENSG00000213397
								ENSG00000126903
								ENSG00000182712
								ENSG00000214827
								ENSG00000185973
								ENSG00000233864
								ENSG00000012817
								ENSG00000198692
								ENSG00000078808
								ENSG00000162576
								ENSG00000162591
								ENSG00000162413
								ENSG00000116731
								ENSG00000173641
								ENSG00000127463
								ENSG00000117298
								ENSG00000146463
								ENSG00000164008
								ENSG00000162402
								ENSG00000162601
								ENSG00000172456
								ENSG00000117155
								ENSG00000223745
								ENSG00000168765
								ENSG00000184371
								ENSG00000155363
								ENSG00000081026
								ENSG00000175984
								ENSG00000160710
								ENSG00000169231
								ENSG00000132718
								ENSG00000160789
								ENSG00000198715
								ENSG00000143162
								ENSG00000136636
								ENSG00000057935
								ENSG00000163001
								ENSG00000115380
								ENSG00000115464
								ENSG00000011523
								ENSG00000144036
								ENSG00000116096
								ENSG00000204843
								ENSG00000005448
								ENSG00000157827
								ENSG00000163516
								ENSG00000168958
								ENSG00000063660
								ENSG00000163719
								ENSG00000156990
								ENSG00000170876
								ENSG00000228242
								ENSG00000131373
								ENSG00000181555
								ENSG00000172037
								ENSG00000067560
								ENSG00000164077
								ENSG00000163930
								ENSG00000136068
								ENSG00000168297
								ENSG00000184500
								ENSG00000173193
								ENSG00000065485
								ENSG00000114019
								ENSG00000174564
								ENSG00000159674
								ENSG00000072840
								ENSG00000170871
								ENSG00000196526
								ENSG00000109743
								ENSG00000226950
								ENSG00000138777
								ENSG00000138801
								ENSG00000173376
								ENSG00000168724
								ENSG00000113163
								ENSG00000174132
								ENSG00000134982
								ENSG00000133835
								ENSG00000184838
								ENSG00000072364
								ENSG00000184584
								ENSG00000113739
								ENSG00000197451
								ENSG00000161011
								ENSG00000137267
								ENSG00000206503
								ENSG00000213676
								ENSG00000124574
								ENSG00000112144
								ENSG00000151914
								ENSG00000156535
								ENSG00000198833
								ENSG00000080546
								ENSG00000172594
								ENSG00000146374
								ENSG00000079931
								ENSG00000146416
								ENSG00000186625
								ENSG00000185127
								ENSG00000177706
								ENSG00000239857
								ENSG00000006468
								ENSG00000106546
								ENSG00000136235
								ENSG00000146648
								ENSG00000189077
								ENSG00000164692
								ENSG00000106261
								ENSG00000146834
								ENSG00000064393
								ENSG00000133606
								ENSG00000105983
								ENSG00000168077
								ENSG00000134014
								ENSG00000012232
								ENSG00000023287
								ENSG00000047249
								ENSG00000205133
								ENSG00000132549
								ENSG00000104517
								ENSG00000153317
								ENSG00000178209
								ENSG00000160948
								ENSG00000178031
								ENSG00000137055
								ENSG00000198876
								ENSG00000198722
								ENSG00000198853
								ENSG00000148019
								ENSG00000148090
								ENSG00000148154
								ENSG00000119321
								ENSG00000235865
								ENSG00000136940
								ENSG00000119487
								ENSG00000167081
								ENSG00000136854
								ENSG00000160408
								ENSG00000160445
								ENSG00000187239
								ENSG00000125484
								ENSG00000186350
								ENSG00000177239
								ENSG00000196139
								ENSG00000282883
								ENSG00000123240
								ENSG00000234961
								ENSG00000107890
								ENSG00000165757
								ENSG00000185532
								ENSG00000181915
								ENSG00000122359
								ENSG00000107521
								ENSG00000198728
								ENSG00000108039
								ENSG00000023041
								ENSG00000177666
								ENSG00000250644
								ENSG00000117984
								ENSG00000148926
								ENSG00000110422
								ENSG00000121691
								ENSG00000025434
								ENSG00000156587
								ENSG00000124942
								ENSG00000172732
								ENSG00000174807
								ENSG00000172830
								ENSG00000137497
								ENSG00000137504
								ENSG00000151376
								ENSG00000118096
								ENSG00000109929
								ENSG00000111203
								ENSG00000067182
								ENSG00000139112
								ENSG00000111731
								ENSG00000198001
								ENSG00000167779
								ENSG00000172819
								ENSG00000094914
								ENSG00000257550
								ENSG00000012822
								ENSG00000135404
								ENSG00000170581
								ENSG00000135506
								ENSG00000123427
								ENSG00000049130
								ENSG00000136010
								ENSG00000136044
								ENSG00000136026
								ENSG00000183160
								ENSG00000196510
								ENSG00000123064
								ENSG00000123066
								ENSG00000152137
								ENSG00000182957
								ENSG00000073910
								ENSG00000023516
								ENSG00000198542
								ENSG00000134871
								ENSG00000139842
								ENSG00000100889
								ENSG00000100441
								ENSG00000092148
								ENSG00000100697
								ENSG00000126214
								ENSG00000185567
								ENSG00000166923
								ENSG00000166133
								ENSG00000159433
								ENSG00000067369
								ENSG00000092439
								ENSG00000069966
								ENSG00000260916
								ENSG00000129003
								ENSG00000074603
								ENSG00000137817
								ENSG00000156642
								ENSG00000169375
								ENSG00000103876
								ENSG00000172345
								ENSG00000064726
								ENSG00000140534
								ENSG00000184254
								ENSG00000103202
								ENSG00000008710
								ENSG00000162104
								ENSG00000168140
								ENSG00000168101
								ENSG00000189067
								ENSG00000013364
								ENSG00000103502
								ENSG00000080603
								ENSG00000282034
								ENSG00000155330
								ENSG00000102974
								ENSG00000260914
								ENSG00000132612
								ENSG00000213380
								ENSG00000198373
								ENSG00000103111
								ENSG00000103187
								ENSG00000135686
								ENSG00000167693
								ENSG00000159842
								ENSG00000197879
								ENSG00000040531
								ENSG00000072778
								ENSG00000141510
								ENSG00000109099
								ENSG00000133030
								ENSG00000166482
								ENSG00000034152
								ENSG00000132589
								ENSG00000108582
								ENSG00000006042
								ENSG00000221852
								ENSG00000171345
								ENSG00000141698
								ENSG00000068079
								ENSG00000030582
								ENSG00000141295
								ENSG00000005882
								ENSG00000136444
								ENSG00000108846
								ENSG00000011143
								ENSG00000132478
								ENSG00000171298
								ENSG00000185359
								ENSG00000169696
								ENSG00000158270
								ENSG00000152223
								ENSG00000141646
								ENSG00000130382
								ENSG00000105612
								ENSG00000268173
								ENSG00000216490
								ENSG00000105664
								ENSG00000160410
								ENSG00000104870
								ENSG00000104946
								ENSG00000131408
								ENSG00000197608
								ENSG00000125841
								ENSG00000271303
								ENSG00000270299
								ENSG00000178726
								ENSG00000101439
								ENSG00000101079
								ENSG00000204103
								ENSG00000196839
								ENSG00000124214
								ENSG00000124212
								ENSG00000087460
								ENSG00000160299
								ENSG00000237438
								ENSG00000100100
								ENSG00000100201
								ENSG00000100316
								ENSG00000100393
								ENSG00000100243
								ENSG00000128274
								ENSG00000177189
								ENSG00000065923
								ENSG00000022267
								ENSG00000171100
								ENSG00000102181
								ENSG00000102287
								ENSG00000196924
								ENSG00000102119
								ENSG00000198804
								ENSG00000048707
								ENSG00000127481
								ENSG00000184678
								ENSG00000143545
								ENSG00000118217
								ENSG00000185630
								ENSG00000115414
								ENSG00000174738
								ENSG00000114388
								ENSG00000178075
								ENSG00000163728
								ENSG00000145358
								ENSG00000138658
								ENSG00000112902
								ENSG00000157107
								ENSG00000113391
								ENSG00000145730
								ENSG00000120708
								ENSG00000161021
								ENSG00000204267
								ENSG00000044090
								ENSG00000156508
								ENSG00000112769
								ENSG00000183665
								ENSG00000135047
								ENSG00000120549
								ENSG00000243660
								ENSG00000119938
								ENSG00000165323
								ENSG00000082805
								ENSG00000111653
								ENSG00000235884
								ENSG00000011465
								ENSG00000133083
								ENSG00000133112
								ENSG00000184304
								ENSG00000151320
								ENSG00000151445
								ENSG00000089902
								ENSG00000179918
								ENSG00000255439
								ENSG00000167397
								ENSG00000185624
								ENSG00000262831
								ENSG00000101577
								ENSG00000126001
								ENSG00000025293
								ENSG00000260032
								ENSG00000126947
								ENSG00000147251
